# Supplementary material for: 6-Hy­droxy-5,7,8-trimethyl­chroman-2-one
Source: Acta Crystallogr Sect E Struct Rep Online. 2011 Jun 4;67(Pt 7):o1566–7. doi: 10.1107/S1600536811019982 (PMC3151777; doi:10.1107/S1600536811019982)
Supplement: Supplementary file 1 [file e-67-o1566-sup1.cif]

##############################################################################
#                                                                            #
# This CIF contains the data in a paper accepted for publication in          #
# Acta Crystallographica Section E. It conforms to the requirements of       #
# Notes for Authors for Acta Crystallographica Section E, and has been       #
# peer reviewed under the auspices of the IUCr Commission on Journals.       #
#                                                                            #
# Full details of the Crystallographic Information File format               #
# are given in the paper "The Crystallographic Information File (CIF):       #
# a New Standard Archive File for Crystallography" by S. R. Hall, F. H.      #
# Allen and I. D. Brown [Acta Cryst. (1991), A47, 655-685].                  #
#                                                                            #
# The current version of the core CIF dictionary is obtainable from          #
# ftp://ftp.iucr.org/pub/cif_core.dic.                                       #
#                                                                            #
# Software is freely available for graphical display of the structure(s)     #
# in this CIF. For information consult the CIF software page                 #
# http://www.iucr.org/resources/cif/software.                                #
#                                                                            #
# This file may be used for bona fide research purposes within the           #
# scientific community so long as proper attribution is given to the journal # 
# article from which it was obtained.                                        #
#                                                                            #
##############################################################################
data_I
_audit_creation_method     SHELXL-97
_chemical_name_systematic
;
6-Hydroxy-5,7,8-trimethylchroman-2-one
;
_chemical_name_common     ?
_chemical_formula_moiety     'C12 H14 O3'
_chemical_formula_sum     'C12 H14 O3'
_chemical_formula_iupac     'C12 H14 O3'
_chemical_formula_weight     206.23
_chemical_melting_point     ?
_symmetry_cell_setting     monoclinic
_symmetry_space_group_name_H-M     'P 21/c'
_symmetry_space_group_name_Hall     '-P 2ybc'
loop_
    _symmetry_equiv_pos_as_xyz
    'x, y, z'
    '-x, y+1/2, -z+1/2'
    '-x, -y, -z'
    'x, -y-1/2, z-1/2'
_cell_length_a     4.5339(6)
_cell_length_b     16.815(2)
_cell_length_c     13.302(2)
_cell_angle_alpha     90.00
_cell_angle_beta     96.495(8)
_cell_angle_gamma     90.00
_cell_volume     1007.6(2)
_cell_formula_units_Z     4
_cell_measurement_reflns_used     1569
_cell_measurement_theta_min     2.42
_cell_measurement_theta_max     25.92
_cell_measurement_temperature     89(2)
_exptl_crystal_description     block
_exptl_crystal_colour     colourless
_exptl_crystal_size_max     0.38
_exptl_crystal_size_mid     0.11
_exptl_crystal_size_min     0.06
_exptl_crystal_density_diffrn     1.359
_exptl_crystal_density_meas     ?
_exptl_crystal_density_method     'not measured'
_exptl_crystal_F_000     440
_exptl_absorpt_coefficient_mu     0.097
_exptl_absorpt_correction_type     multi-scan
_exptl_absorpt_process_details     '(SADABS; Bruker 2009)'
_exptl_absorpt_correction_T_min     0.809221
_exptl_absorpt_correction_T_max     1.00
_exptl_special_details
;
;
_diffrn_ambient_temperature     89(2)
_diffrn_radiation_type     MoK\a
_diffrn_radiation_wavelength     0.71073
_diffrn_radiation_source     'fine-focus sealed tube'
_diffrn_radiation_monochromator     graphite
_diffrn_measurement_device_type     'Bruker APEXII CCD area-detector'
_diffrn_measurement_method     \w
_diffrn_detector_area_resol_mean     ?
_diffrn_reflns_number     12531
_diffrn_reflns_av_R_equivalents     0.0625
_diffrn_reflns_av_sigmaI/netI     0.0381
_diffrn_reflns_theta_min     2.87
_diffrn_reflns_theta_max     26.28
_diffrn_reflns_theta_full     26.28
_diffrn_measured_fraction_theta_max     0.990
_diffrn_measured_fraction_theta_full     0.990
_diffrn_reflns_limit_h_min     -5
_diffrn_reflns_limit_h_max     5
_diffrn_reflns_limit_k_min     -20
_diffrn_reflns_limit_k_max     20
_diffrn_reflns_limit_l_min     -13
_diffrn_reflns_limit_l_max     16
_diffrn_standards_number     0
_diffrn_standards_interval_count     ?
_diffrn_standards_interval_time     ?
_diffrn_standards_decay_%     ?
_refine_special_details
;
Refinement of <i>F</i>^2^ against ALL reflections. The weighted <i>R</i>-factor
<i>wR</i> and goodness of fit <i>S</i> are based on <i>F</i>^2^, conventional
<i>R</i>-factors <i>R</i> are based on <i>F</i>, with <i>F</i> set to zero for
negative <i>F</i>^2^. The threshold expression of <i>F</i>^2^ >
\s(<i>F</i>^2^) is used only for calculating <i>R</i>-factors(gt) <i>etc</i>.
and is not relevant to the choice of reflections for refinement.
<i>R</i>-factors based on <i>F</i>^2^ are statistically about twice as large
as those based on <i>F</i>, and <i>R</i>- factors based on ALL data will be
even larger.
;
_reflns_number_total     2021
_reflns_number_gt     1535
_reflns_threshold_expression     I>2\s(I)
_refine_ls_structure_factor_coef     Fsqd
_refine_ls_matrix_type     full
_refine_ls_R_factor_all     0.0890
_refine_ls_R_factor_gt     0.0700
_refine_ls_wR_factor_gt     0.1887
_refine_ls_wR_factor_ref     0.2006
_refine_ls_goodness_of_fit_ref     1.128
_refine_ls_restrained_S_all     1.128
_refine_ls_number_reflns     2021
_refine_ls_number_parameters     142
_refine_ls_number_restraints     1
_refine_ls_hydrogen_treatment     mixed
_refine_ls_weighting_scheme     calc
_refine_ls_weighting_details
         'calc w=1/[\s^2^(Fo^2^)+(0.0733P)^2^+1.6783P] where P=(Fo^2^+2Fc^2^)/3'
_atom_sites_solution_hydrogens     geom
_atom_sites_solution_primary     direct
_atom_sites_solution_secondary     difmap
_refine_ls_shift/su_max     ?
_refine_ls_shift/su_max_lt     0.001
_refine_ls_shift/su_mean     0.000
_refine_diff_density_max     0.394
_refine_diff_density_min     -0.274
_refine_ls_extinction_method     none
_refine_ls_extinction_coef     ?
loop_
    _atom_type_symbol
    _atom_type_description
    _atom_type_scat_dispersion_real
    _atom_type_scat_dispersion_imag
    _atom_type_scat_source
    'C' 'C' 0.0033 0.0016
                         'International Tables Vol C Tables 4.2.6.8 and 6.1.1.4'
    'H' 'H' 0.0000 0.0000
                         'International Tables Vol C Tables 4.2.6.8 and 6.1.1.4'
    'O' 'O' 0.0106 0.0060
                         'International Tables Vol C Tables 4.2.6.8 and 6.1.1.4'
_computing_data_collection     'APEX2 (Bruker 2009)'
_computing_cell_refinement     'SAINT (Bruker 2009)'
_computing_data_reduction     'SAINT (Bruker 2009)'
_computing_structure_solution     'OLEX2 (Dolomanov <i>et al.</i>, 2009)'
_computing_structure_refinement
;
SHELXL97 (Sheldrick, 2008) and <i>TITAN2000</i> (Hunter & Simpson,
1999)
;
_computing_molecular_graphics
;
SHELXTL (Sheldrick, 2008) and Mercury (Macrae <i>et al.</i>,
2008)
;
_computing_publication_material
;
SHELXL97 (Sheldrick, 2008), enCIFer (Allen <i>et al.</i>, 2004),
PLATON (Spek, 2009)
and publCIF (Westrip, 2010)
;
loop_
    _atom_site_type_symbol
    _atom_site_label
    _atom_site_fract_x
    _atom_site_fract_y
    _atom_site_fract_z
    _atom_site_U_iso_or_equiv
    _atom_site_adp_type
    _atom_site_calc_flag
    _atom_site_refinement_flags
    _atom_site_occupancy
    _atom_site_symmetry_multiplicity
    _atom_site_disorder_assembly
    _atom_site_disorder_group
    O O1 0.0748(4) 0.96722(11) 0.22522(15) 0.0219(5) Uani d . 1 1 . .
    C C1 -0.0405(6) 0.89510(16) 0.2597(2) 0.0194(6) Uani d . 1 1 . .
    C C2 -0.2136(6) 0.90381(17) 0.3392(2) 0.0199(6) Uani d . 1 1 . .
    C C21 -0.2918(7) 0.98596(17) 0.3742(2) 0.0269(7) Uani d . 1 1 . .
    H H21A -0.4854 0.9843 0.4002 0.040 Uiso calc R 1 1 . .
    H H21B -0.3003 1.0231 0.3171 0.040 Uiso calc R 1 1 . .
    H H21C -0.1402 1.0037 0.4278 0.040 Uiso calc R 1 1 . .
    C C3 -0.3075(6) 0.83491(17) 0.3848(2) 0.0207(6) Uani d . 1 1 . .
    C C31 -0.4844(7) 0.83761(18) 0.4734(2) 0.0253(7) Uani d . 1 1 . .
    H H31A -0.4523 0.8888 0.5082 0.038 Uiso calc R 1 1 . .
    H H31B -0.4208 0.7944 0.5203 0.038 Uiso calc R 1 1 . .
    H H31C -0.6957 0.8314 0.4496 0.038 Uiso calc R 1 1 . .
    C C4 -0.2276(6) 0.76058(17) 0.3479(2) 0.0207(6) Uani d . 1 1 . .
    O O4 -0.3260(5) 0.69559(12) 0.39722(16) 0.0261(5) Uani d D 1 1 . .
    H H4O -0.292(8) 0.6515(14) 0.369(2) 0.031 Uiso d D 1 1 . .
    C C5 -0.0575(6) 0.75268(17) 0.2672(2) 0.0210(6) Uani d . 1 1 . .
    C C51 0.0261(7) 0.67095(17) 0.2340(2) 0.0258(7) Uani d . 1 1 . .
    H H51A 0.1317 0.6425 0.2916 0.039 Uiso calc R 1 1 . .
    H H51B 0.1550 0.6756 0.1799 0.039 Uiso calc R 1 1 . .
    H H51C -0.1539 0.6415 0.2090 0.039 Uiso calc R 1 1 . .
    C C6 0.0368(6) 0.82203(17) 0.2215(2) 0.0195(6) Uani d . 1 1 . .
    C C7 0.2168(6) 0.82110(17) 0.1330(2) 0.0209(6) Uani d . 1 1 . .
    H H7A 0.1559 0.7753 0.0886 0.025 Uiso calc R 1 1 . .
    H H7B 0.4297 0.8148 0.1578 0.025 Uiso calc R 1 1 . .
    C C8 0.1714(7) 0.89840(18) 0.0725(2) 0.0254(7) Uani d . 1 1 . .
    H H8A 0.3188 0.9010 0.0231 0.031 Uiso calc R 1 1 . .
    H H8B -0.0288 0.8980 0.0341 0.031 Uiso calc R 1 1 . .
    C C9 0.2022(6) 0.97048(17) 0.1380(2) 0.0224(6) Uani d . 1 1 . .
    O O9 0.3212(5) 1.03231(12) 0.11866(16) 0.0283(6) Uani d . 1 1 . .
loop_
    _atom_site_aniso_label
    _atom_site_aniso_U_11
    _atom_site_aniso_U_22
    _atom_site_aniso_U_33
    _atom_site_aniso_U_12
    _atom_site_aniso_U_13
    _atom_site_aniso_U_23
    O1 0.0275(11) 0.0175(10) 0.0222(11) -0.0005(8) 0.0097(8) -0.0005(8)
    C1 0.0225(14) 0.0163(14) 0.0189(14) -0.0006(11) 0.0010(11) 0.0019(11)
    C2 0.0190(14) 0.0215(14) 0.0195(14) 0.0027(11) 0.0043(11) -0.0027(11)
    C21 0.0324(16) 0.0215(15) 0.0274(16) 0.0017(13) 0.0066(13) -0.0017(12)
    C3 0.0212(14) 0.0230(14) 0.0180(14) 0.0017(11) 0.0024(11) 0.0004(11)
    C31 0.0302(16) 0.0233(15) 0.0241(16) 0.0018(12) 0.0100(13) -0.0006(12)
    C4 0.0200(14) 0.0205(14) 0.0211(14) -0.0006(11) 0.0000(11) 0.0012(12)
    O4 0.0331(12) 0.0175(10) 0.0296(12) -0.0004(9) 0.0117(9) 0.0031(9)
    C5 0.0230(15) 0.0193(15) 0.0210(15) 0.0009(11) 0.0033(12) 0.0008(11)
    C51 0.0297(16) 0.0200(15) 0.0289(16) 0.0031(12) 0.0087(13) 0.0007(12)
    C6 0.0172(13) 0.0224(14) 0.0188(14) 0.0020(11) 0.0020(11) 0.0002(11)
    C7 0.0212(14) 0.0206(14) 0.0214(15) 0.0012(11) 0.0047(12) -0.0007(12)
    C8 0.0317(17) 0.0247(15) 0.0207(15) -0.0006(13) 0.0065(13) -0.0012(12)
    C9 0.0231(14) 0.0231(15) 0.0214(15) 0.0024(12) 0.0042(12) 0.0027(12)
    O9 0.0360(12) 0.0206(11) 0.0300(12) -0.0021(9) 0.0111(10) 0.0025(9)
_geom_special_details
;
All e.s.d.'s (except the e.s.d. in the dihedral angle between two l.s. planes)
are estimated using the full covariance matrix. The cell e.s.d.'s are taken
into account individually in the estimation of e.s.d.'s in distances, angles
and torsion angles; correlations between e.s.d.'s in cell parameters are only
used when they are defined by crystal symmetry. An approximate (isotropic)
treatment of cell e.s.d.'s is used for estimating e.s.d.'s involving l.s.
planes.
;
loop_
    _geom_bond_atom_site_label_1
    _geom_bond_atom_site_label_2
    _geom_bond_site_symmetry_2
    _geom_bond_distance
    _geom_bond_publ_flag
    O1 C9 . 1.354(3) ?
    O1 C1 . 1.417(3) ?
    C1 C6 . 1.390(4) ?
    C1 C2 . 1.394(4) ?
    C2 C3 . 1.397(4) ?
    C2 C21 . 1.512(4) ?
    C21 H21A . 0.9800 ?
    C21 H21B . 0.9800 ?
    C21 H21C . 0.9800 ?
    C3 C4 . 1.405(4) ?
    C3 C31 . 1.500(4) ?
    C31 H31A . 0.9800 ?
    C31 H31B . 0.9800 ?
    C31 H31C . 0.9800 ?
    C4 O4 . 1.374(3) ?
    C4 C5 . 1.398(4) ?
    O4 H4O . 0.854(18) ?
    C5 C6 . 1.404(4) ?
    C5 C51 . 1.505(4) ?
    C51 H51A . 0.9800 ?
    C51 H51B . 0.9800 ?
    C51 H51C . 0.9800 ?
    C6 C7 . 1.506(4) ?
    C7 C8 . 1.530(4) ?
    C7 H7A . 0.9900 ?
    C7 H7B . 0.9900 ?
    C8 C9 . 1.490(4) ?
    C8 H8A . 0.9900 ?
    C8 H8B . 0.9900 ?
    C9 O9 . 1.212(4) ?
loop_
    _geom_angle_atom_site_label_1
    _geom_angle_atom_site_label_2
    _geom_angle_atom_site_label_3
    _geom_angle_site_symmetry_1
    _geom_angle_site_symmetry_3
    _geom_angle
    _geom_angle_publ_flag
    C9 O1 C1 . . 121.4(2) ?
    C6 C1 C2 . . 123.9(3) ?
    C6 C1 O1 . . 121.3(2) ?
    C2 C1 O1 . . 114.6(2) ?
    C1 C2 C3 . . 117.9(3) ?
    C1 C2 C21 . . 120.1(3) ?
    C3 C2 C21 . . 122.0(3) ?
    C2 C21 H21A . . 109.5 ?
    C2 C21 H21B . . 109.5 ?
    H21A C21 H21B . . 109.5 ?
    C2 C21 H21C . . 109.5 ?
    H21A C21 H21C . . 109.5 ?
    H21B C21 H21C . . 109.5 ?
    C2 C3 C4 . . 118.9(3) ?
    C2 C3 C31 . . 122.2(3) ?
    C4 C3 C31 . . 118.9(3) ?
    C3 C31 H31A . . 109.5 ?
    C3 C31 H31B . . 109.5 ?
    H31A C31 H31B . . 109.5 ?
    C3 C31 H31C . . 109.5 ?
    H31A C31 H31C . . 109.5 ?
    H31B C31 H31C . . 109.5 ?
    O4 C4 C5 . . 121.9(2) ?
    O4 C4 C3 . . 115.5(2) ?
    C5 C4 C3 . . 122.6(3) ?
    C4 O4 H4O . . 113(2) ?
    C4 C5 C6 . . 118.4(3) ?
    C4 C5 C51 . . 119.4(3) ?
    C6 C5 C51 . . 122.2(3) ?
    C5 C51 H51A . . 109.5 ?
    C5 C51 H51B . . 109.5 ?
    H51A C51 H51B . . 109.5 ?
    C5 C51 H51C . . 109.5 ?
    H51A C51 H51C . . 109.5 ?
    H51B C51 H51C . . 109.5 ?
    C1 C6 C5 . . 118.3(3) ?
    C1 C6 C7 . . 118.5(3) ?
    C5 C6 C7 . . 123.3(2) ?
    C6 C7 C8 . . 110.5(2) ?
    C6 C7 H7A . . 109.6 ?
    C8 C7 H7A . . 109.6 ?
    C6 C7 H7B . . 109.6 ?
    C8 C7 H7B . . 109.6 ?
    H7A C7 H7B . . 108.1 ?
    C9 C8 C7 . . 112.6(2) ?
    C9 C8 H8A . . 109.1 ?
    C7 C8 H8A . . 109.1 ?
    C9 C8 H8B . . 109.1 ?
    C7 C8 H8B . . 109.1 ?
    H8A C8 H8B . . 107.8 ?
    O9 C9 O1 . . 117.4(3) ?
    O9 C9 C8 . . 126.0(3) ?
    O1 C9 C8 . . 116.6(2) ?
loop_
    _geom_hbond_atom_site_label_D
    _geom_hbond_atom_site_label_H
    _geom_hbond_atom_site_label_A
    _geom_hbond_site_symmetry_A
    _geom_hbond_distance_DH
    _geom_hbond_distance_HA
    _geom_hbond_distance_DA
    _geom_hbond_angle_DHA
    O4 H4O O9 2_545 0.854(18) 2.02(3) 2.754(3) 144(3)
    C8 H8B O9 3_575 0.99 2.58 3.395(4) 140
    C8 H8B O4 4_575 0.99 2.66 3.440(4) 136
    C7 H7B Cg2 1_455 0.99 2.61 3.505(3) 150
    C31 H31C Cg2 1_655 0.98 2.62 3.512(3) 151
data_global
_journal_date_recd_electronic     2011-05-25
_journal_date_accepted     2011-05-26
_journal_name_full     'Acta Crystallographica, Section E'
_journal_year     2011
_journal_volume     67
_journal_issue      7
_journal_page_first     o1566
_journal_page_last     o1567
_journal_paper_category     QO
_journal_coeditor_code     HG5043
_publ_contact_author_name     'Professor Jim Simpson'
_publ_contact_author_address
;
Department of Chemistry
  University of Otago
  P.O. Box 56
  Dunedin
  New Zealand
;
_publ_contact_author_email     jsimpson@alkali.otago.ac.nz
_publ_contact_author_fax     +64-3-04797906
_publ_contact_author_phone     +64-3-4797914
_publ_section_title
;
6-Hydroxy-5,7,8-trimethylchroman-2-one
;
loop_
    _publ_author_name
    _publ_author_address
    'Goswami, Shailesh K.'
;       Department of Chemistry
        University of Otago
        PO Box 56
        Dunedin
        New Zealand
;
    'Hanton, Lyall R.'
;       Department of Chemistry
        University of Otago
        PO Box 56
        Dunedin
        New Zealand
;
    'McAdam, C. John'
;       Department of Chemistry
        University of Otago
        PO Box 56
        Dunedin
        New Zealand
;
    'Moratti, Stephen C.'
;       Department of Chemistry
        University of Otago
        PO Box 56
        Dunedin
        New Zealand
;
    'Simpson, Jim'
;       Department of Chemistry
        University of Otago
        PO Box 56
        Dunedin
        New Zealand
;
