# Supplementary material for: 6-Hy­droxy-5,7,8-trimethyl­chroman-2-one
Source: Acta Crystallogr Sect E Struct Rep Online. 2011 Jun 4;67(Pt 7):o1566–7. doi: 10.1107/S1600536811019982 (PMC3151777; doi:10.1107/S1600536811019982)
Supplement: Supplementary file 2 [file e-67-o1566-Isup2.hkl]

# 
# h,k,l, Fc-squared, Fo-squared, sigma(Fo-squared) and status flag 
# 
data_I
_shelx_refln_list_code          4 
_shelx_F_calc_maximum      278.78 
_exptl_crystal_F_000       440.00 
_reflns_d_resolution_high  0.8027 
 
loop_ 
 _symmetry_equiv_pos_as_xyz 
 'x, y, z' 
 '-x, y+1/2, -z+1/2' 
 '-x, -y, -z' 
 'x, -y-1/2, z-1/2' 
 
_cell_length_a     4.5339 
_cell_length_b    16.8149 
_cell_length_c    13.3025 
_cell_angle_alpha  90.000 
_cell_angle_beta   96.495 
_cell_angle_gamma  90.000 
 
_shelx_F_squared_multiplier     1.000 
 
loop_ 
 _refln_index_h 
 _refln_index_k 
 _refln_index_l 
 _refln_F_squared_calc 
 _refln_F_squared_meas 
 _refln_F_squared_sigma 
 _refln_observed_status 
   1   0   0     4407.58     4212.11     41.71 o 
   2   0   0      780.27      770.53     14.03 o 
   3   0   0      498.29      867.61     19.93 o 
   4   0   0      506.50      496.40     15.62 o 
   5   0   0        1.23        0.85      4.18 o 
   1   1   0     1625.68     1574.09     12.42 o 
   2   1   0     1124.80     1022.01     12.87 o 
   3   1   0       51.13       91.69      4.56 o 
   4   1   0      137.35      154.27      6.03 o 
   5   1   0        1.34        0.70      3.67 o 
   1   2   0        6.08        7.25      0.95 o 
   2   2   0      271.24      294.96      4.75 o 
   3   2   0       17.65       24.58      2.22 o 
   4   2   0       81.51       73.80      6.51 o 
   5   2   0       14.29       10.18      4.68 o 
   1   3   0      401.85      347.63      5.47 o 
   2   3   0      300.18      307.91      5.83 o 
   3   3   0       25.90       19.48      2.19 o 
   4   3   0        0.96        2.91      1.99 o 
   5   3   0        0.68       -0.84      3.76 o 
   0   4   0      474.16      522.67      7.90 o 
   1   4   0        1.89        4.88      0.95 o 
   2   4   0      398.39      380.18      6.57 o 
   3   4   0      118.61      111.47      4.34 o 
   4   4   0       13.55       10.41      2.40 o 
   5   4   0       36.53       25.44      7.77 o 
   1   5   0      326.34      326.20      5.69 o 
   2   5   0        2.19        1.31      0.87 o 
   3   5   0       40.53       51.74      4.45 o 
   4   5   0       16.60       12.02      2.81 o 
   5   5   0       42.22       29.10      6.93 o 
   0   6   0     3983.28     4223.35     53.17 o 
   1   6   0      584.86      627.37     10.28 o 
   2   6   0        0.87        2.44      1.37 o 
   3   6   0      360.59      366.63     11.17 o 
   4   6   0       37.41       21.60      4.58 o 
   5   6   0      100.35      110.51     11.36 o 
   1   7   0      103.02       95.76      5.47 o 
   2   7   0     3617.69     3724.45     42.31 o 
   3   7   0      215.35      264.20      8.69 o 
   4   7   0        8.41        7.82      2.97 o 
   5   7   0      654.86      632.83     23.88 o 
   0   8   0       90.82       92.88      6.30 o 
   1   8   0      132.91      128.47      5.36 o 
   2   8   0        8.00        5.20      1.57 o 
   3   8   0      105.67      107.47      6.07 o 
   4   8   0        0.00        1.38      2.60 o 
   5   8   0        0.07       -0.68      4.29 o 
   1   9   0       47.92       55.51      3.99 o 
   2   9   0       33.38       38.09      4.45 o 
   3   9   0       25.38       25.34      4.60 o 
   4   9   0       10.33        6.38      4.14 o 
   5   9   0       17.66       26.85      5.54 o 
   0  10   0       53.04       63.17      5.11 o 
   1  10   0        1.85        1.55      1.75 o 
   2  10   0      151.02      152.44      6.28 o 
   3  10   0        2.00        4.58      2.34 o 
   4  10   0        2.84       -2.68      2.68 o 
   1  11   0        0.14        1.16      1.81 o 
   2  11   0      442.91      393.25     12.74 o 
   3  11   0        8.30       33.80      4.41 o 
   4  11   0       84.13       90.59      7.66 o 
   0  12   0      453.94      484.18     13.90 o 
   1  12   0       61.87       61.59      4.86 o 
   2  12   0       25.82       27.63      4.21 o 
   3  12   0        4.67       36.20      5.61 o 
   4  12   0      216.90      224.63     14.03 o 
   1  13   0       25.45       22.54      3.52 o 
   2  13   0      121.78      129.41      7.67 o 
   3  13   0       26.14       31.44      4.57 o 
   4  13   0       45.90       26.74      6.11 o 
   0  14   0     3908.11     4360.95     81.54 o 
   1  14   0      760.12      803.01     17.06 o 
   2  14   0        2.23       -0.61      2.23 o 
   3  14   0       40.81       74.92      6.51 o 
   4  14   0       89.58       82.72      8.35 o 
   1  15   0       23.50       21.85      4.09 o 
   2  15   0        3.67        1.77      2.91 o 
   3  15   0       20.13       20.61      3.86 o 
   0  16   0      310.50      358.50     21.77 o 
   1  16   0        0.07       -1.76      2.32 o 
   2  16   0       10.55        6.27      4.12 o 
   3  16   0       29.16       43.17      5.05 o 
   1  17   0       36.47       34.46      4.51 o 
   2  17   0        7.66       11.05      3.07 o 
   3  17   0        3.64        6.28      3.53 o 
   0  18   0       52.07       69.34      9.54 o 
   1  18   0        0.26        0.39      2.73 o 
   2  18   0       93.71      116.60      8.57 o 
   1  19   0       40.99       28.13      4.56 o 
   2  19   0        0.36        0.89      3.37 o 
   0  20   0        1.65        3.69      4.33 o 
   1  20   0        1.67       -1.38      3.33 o 
  -5   1   1        3.05        1.95      3.52 o 
  -4   1   1       26.18       24.21      4.70 o 
  -3   1   1      144.95      132.30      5.83 o 
  -2   1   1       30.60       14.02      1.97 o 
  -1   1   1     1716.43     1511.67     16.23 o 
   1   1   1        0.96        0.71      0.72 o 
   2   1   1      550.25      503.91      7.76 o 
   3   1   1       32.46       55.61      3.39 o 
   4   1   1       50.37       42.62      6.72 o 
   5   1   1       54.69       61.74      8.14 o 
  -5   2   1        2.21       -3.29      3.29 o 
  -4   2   1      424.09      404.15     12.98 o 
  -3   2   1       10.49        6.00      1.78 o 
  -2   2   1      423.32      453.77      8.42 o 
  -1   2   1       10.92        7.07      1.13 o 
   0   2   1     5080.84     5077.77     65.67 o 
   1   2   1     4310.33     4052.64     31.00 o 
   2   2   1      249.17      238.84      4.64 o 
   3   2   1      140.89      287.80      8.00 o 
   4   2   1        3.53        1.72      3.09 o 
   5   2   1       72.70       73.92      8.73 o 
  -5   3   1        3.24        6.98      6.62 o 
  -4   3   1       81.05       92.13      5.88 o 
  -3   3   1       29.22       24.81      4.19 o 
  -2   3   1      774.13      690.45     11.59 o 
  -1   3   1      109.09       85.41      3.31 o 
   1   3   1      601.56      619.95      6.45 o 
   2   3   1        7.51        2.22      0.79 o 
   3   3   1      183.26      170.03      6.00 o 
   4   3   1        3.57        6.23      2.46 o 
   5   3   1       26.52       35.27      6.76 o 
  -5   4   1       28.29       34.53      9.38 o 
  -4   4   1        2.95        0.57      1.68 o 
  -3   4   1        0.49       -1.03      1.12 o 
  -2   4   1        6.36        0.83      1.54 o 
  -1   4   1      572.46      539.38      8.28 o 
   0   4   1      887.57      860.05      8.72 o 
   1   4   1     1350.71     1199.55     11.71 o 
   2   4   1      207.11      190.21      4.42 o 
   3   4   1        2.81        4.77      1.36 o 
   4   4   1       13.18        8.26      2.55 o 
   5   4   1        4.07        4.11      4.25 o 
  -5   5   1      103.34       74.47      9.43 o 
  -4   5   1       18.15       12.52      4.79 o 
  -3   5   1      189.28      231.54      9.67 o 
  -2   5   1        4.30        1.36      1.25 o 
  -1   5   1      810.39      784.61     13.09 o 
   0   5   1       59.73       72.52      2.46 o 
   1   5   1      957.17      877.80     10.20 o 
   2   5   1      347.22      350.88      6.89 o 
   3   5   1        3.09        4.56      1.27 o 
   4   5   1       18.64       14.68      2.65 o 
   5   5   1        5.26       -0.65      4.08 o 
  -5   6   1       17.54        6.62      4.43 o 
  -4   6   1       72.14       70.76      6.81 o 
  -3   6   1      156.56      181.73      9.06 o 
  -2   6   1       88.22       95.65      5.66 o 
  -1   6   1     1577.60     1499.55     21.93 o 
   0   6   1       51.95       53.01      2.67 o 
   1   6   1       57.88       55.66      2.86 o 
   2   6   1      514.15      466.71      9.56 o 
   3   6   1      168.74      183.35      6.03 o 
   4   6   1       18.21       15.02      3.96 o 
   5   6   1       48.06       39.51      6.90 o 
  -5   7   1      102.86      118.15     13.60 o 
  -4   7   1       51.00       57.20      5.92 o 
  -3   7   1       27.39       35.12      4.43 o 
  -2   7   1      160.98      161.56      8.13 o 
  -1   7   1       60.22       53.06      4.15 o 
   0   7   1      772.56      905.61     10.43 o 
   1   7   1      328.66      339.32      6.54 o 
   2   7   1      105.73       96.59      5.03 o 
   3   7   1       23.21       46.01      4.65 o 
   4   7   1       32.80       20.06      4.57 o 
   5   7   1       14.18       13.50      5.12 o 
  -5   8   1      110.17      133.51     18.65 o 
  -4   8   1       56.86       56.71      6.38 o 
  -3   8   1        6.90        4.77      1.46 o 
  -2   8   1       34.64       46.97      3.23 o 
  -1   8   1        0.66       -0.34      1.72 o 
   0   8   1        7.95       19.54      1.79 o 
   1   8   1       69.95       52.01      3.20 o 
   2   8   1        2.26       10.53      1.97 o 
   3   8   1        0.04        8.05      1.92 o 
   4   8   1        0.00       -0.34      2.55 o 
   5   8   1       21.32       13.26      4.86 o 
  -5   9   1      205.52      211.18     18.89 o 
  -4   9   1       20.67       19.71      3.84 o 
  -3   9   1        3.51        3.41      1.73 o 
  -2   9   1        0.36        0.05      1.18 o 
  -1   9   1      573.97      562.08     14.27 o 
   0   9   1        7.99        5.23      1.22 o 
   1   9   1      111.11      108.41      4.97 o 
   2   9   1      324.02      337.19      9.08 o 
   3   9   1       15.14       10.81      3.14 o 
   4   9   1        0.03       -0.87      2.78 o 
   5   9   1       15.89       11.29      5.75 o 
  -4  10   1       11.21        2.66      2.97 o 
  -3  10   1        2.20        2.62      1.89 o 
  -2  10   1        0.77       -0.78      1.24 o 
  -1  10   1      442.48      435.64     17.00 o 
   0  10   1      141.23      173.89      5.07 o 
   1  10   1      305.09      266.32      6.94 o 
   2  10   1      233.31      218.40     10.26 o 
   3  10   1        3.63        5.69      2.87 o 
   4  10   1        2.31        0.82      3.02 o 
  -4  11   1       37.63       32.92      4.77 o 
  -3  11   1       42.22       51.90      4.24 o 
  -2  11   1       16.66       18.67      2.34 o 
  -1  11   1        7.24        3.67      2.13 o 
   0  11   1        2.07        1.16      1.21 o 
   1  11   1      101.40      100.51      5.14 o 
   2  11   1        2.41       -1.06      1.87 o 
   3  11   1        0.15        7.07      2.64 o 
   4  11   1       21.25        9.01      3.50 o 
  -4  12   1      180.43      164.31     11.16 o 
  -3  12   1        2.18        0.37      2.61 o 
  -2  12   1       74.52       71.90      5.47 o 
  -1  12   1      266.69      252.66      7.95 o 
   0  12   1      470.33      502.91     10.26 o 
   1  12   1      637.91      602.18     12.62 o 
   2  12   1      287.32      294.03     10.85 o 
   3  12   1       65.48      112.48      7.44 o 
   4  12   1        3.95        0.43      3.07 o 
  -4  13   1       71.92       74.66      9.98 o 
  -3  13   1        0.35       -1.94      1.94 o 
  -2  13   1      118.38      110.02      5.92 o 
  -1  13   1      402.75      394.37     11.47 o 
   0  13   1     1195.72     1303.38     19.39 o 
   1  13   1     1078.71     1060.30     18.21 o 
   2  13   1      133.89      130.35      7.58 o 
   3  13   1       28.13       56.63      5.52 o 
   4  13   1        1.56       -2.96      2.96 o 
  -4  14   1        4.72        0.90      3.68 o 
  -3  14   1       36.73       37.06      4.18 o 
  -2  14   1      102.70       90.46      5.29 o 
  -1  14   1      430.70      453.72     15.02 o 
   0  14   1      570.53      618.64     13.12 o 
   1  14   1      355.14      353.06     10.19 o 
   2  14   1      270.52      291.04     10.71 o 
   3  14   1       42.35       31.37      4.38 o 
   4  14   1       19.50       12.07      4.74 o 
  -3  15   1        0.80       -2.62      2.81 o 
  -2  15   1        4.68        1.63      1.75 o 
  -1  15   1       70.98       60.31      5.22 o 
   0  15   1        5.82        1.53      2.05 o 
   1  15   1       87.75       75.63      6.17 o 
   2  15   1       58.16       52.26      6.08 o 
   3  15   1       41.59       29.90      4.89 o 
  -3  16   1        6.46        5.70      3.86 o 
  -2  16   1        8.24        7.81      2.42 o 
  -1  16   1       20.28       16.82      3.12 o 
   0  16   1      275.16      307.47     14.88 o 
   1  16   1      244.59      252.42     13.27 o 
   2  16   1        1.61       -0.39      2.56 o 
   3  16   1        2.46       11.44      3.23 o 
  -3  17   1       50.22       55.33      5.69 o 
  -2  17   1       12.73       10.39      3.00 o 
  -1  17   1       56.56       52.43      5.13 o 
   0  17   1      109.41      124.48      9.96 o 
   1  17   1      147.09      152.75      9.02 o 
   2  17   1       25.90       25.46      4.91 o 
   3  17   1        1.37       10.44      4.10 o 
  -2  18   1        3.37        3.48      2.81 o 
  -1  18   1       66.32       66.34      5.94 o 
   0  18   1        5.37        6.16      3.36 o 
   1  18   1        0.78       -0.33      2.79 o 
   2  18   1       92.74       95.87      8.68 o 
  -2  19   1        4.75        2.41      3.37 o 
  -1  19   1       16.92       15.32      3.19 o 
   0  19   1       89.70      106.21      9.12 o 
   1  19   1      158.54      155.15     11.27 o 
   2  19   1        7.36        7.55      3.57 o 
  -1  20   1      185.05      209.96     11.65 o 
   0  20   1       10.05       14.72      4.13 o 
   1  20   1       34.66       31.38      5.60 o 
  -5   0   2       12.19       -0.99      6.51 o 
  -4   0   2        0.63        1.42      2.44 o 
  -3   0   2     2384.80     2457.29     40.34 o 
  -2   0   2     1662.76     1678.86     48.86 o 
  -1   0   2     3643.05     3269.53     32.60 o 
   1   0   2    77718.55    70079.39    839.95 o 
   2   0   2      649.93      798.23     15.34 o 
   3   0   2       19.90       21.14      4.06 o 
   4   0   2      214.86      221.13     16.43 o 
   5   0   2      121.25      120.05     13.66 o 
  -5   1   2       89.39       78.61      8.49 o 
  -4   1   2        0.62        0.81      1.60 o 
  -3   1   2      174.10      199.08     11.54 o 
  -2   1   2      128.24      140.65      5.12 o 
  -1   1   2      838.73      756.16      7.04 o 
   1   1   2     1414.23     1349.57     14.21 o 
   2   1   2     1151.61     1129.85     14.68 o 
   3   1   2      515.62      483.14     10.85 o 
   4   1   2       25.41       21.34      3.43 o 
   5   1   2       57.11       60.36     11.15 o 
  -5   2   2        5.63        4.27      3.90 o 
  -4   2   2       34.28       35.88      3.69 o 
  -3   2   2       31.98       41.67      3.52 o 
  -2   2   2       26.67       19.21      2.41 o 
  -1   2   2     1269.32     1151.63     13.21 o 
   0   2   2       24.31       24.24      2.36 o 
   1   2   2      138.05      142.41      3.22 o 
   2   2   2       13.05        6.23      1.15 o 
   3   2   2       32.84       47.86      3.79 o 
   4   2   2       12.82       10.70      3.75 o 
   5   2   2       74.78       58.83     12.15 o 
  -5   3   2       26.07       23.06      8.64 o 
  -4   3   2       15.78       14.96      3.48 o 
  -3   3   2        3.25        4.19      1.37 o 
  -2   3   2       13.45       12.67      2.69 o 
  -1   3   2       73.78       72.84      2.22 o 
   0   3   2      227.95      238.78      4.30 o 
   1   3   2      280.29      271.91      4.13 o 
   2   3   2       67.25       60.47      3.01 o 
   3   3   2      152.99      178.16      6.23 o 
   4   3   2       38.57       33.88      3.97 o 
   5   3   2        1.03        3.40      4.28 o 
  -5   4   2       54.29       58.76      8.11 o 
  -4   4   2       96.41      105.75      8.06 o 
  -3   4   2       11.68       30.51      3.65 o 
  -2   4   2      137.26      140.52      7.97 o 
  -1   4   2     1221.83     1117.46     11.43 o 
   0   4   2      664.51      671.69      7.72 o 
   1   4   2      807.42      754.18      8.60 o 
   2   4   2       24.56       28.09      2.22 o 
   3   4   2      151.17      165.43      9.73 o 
   4   4   2       20.97       15.40      3.43 o 
   5   4   2        9.02        2.95      4.28 o 
  -5   5   2      114.12       97.28     11.00 o 
  -4   5   2       35.61       26.79      4.33 o 
  -3   5   2       43.47       53.78      5.04 o 
  -2   5   2       97.86      123.42      5.64 o 
  -1   5   2       58.41       81.57      2.79 o 
   0   5   2      320.95      411.45      6.01 o 
   1   5   2        3.15        9.54      1.07 o 
   2   5   2       93.90      105.12      3.63 o 
   3   5   2        3.67        6.60      2.57 o 
   4   5   2        9.72        9.52      2.91 o 
   5   5   2        4.76        2.85      5.11 o 
  -5   6   2       37.90       46.15      7.53 o 
  -4   6   2      339.26      377.23     13.42 o 
  -3   6   2       76.61      112.17      7.79 o 
  -2   6   2      645.18      645.80     12.45 o 
  -1   6   2       15.15       13.54      1.77 o 
   0   6   2       11.03       12.78      1.45 o 
   1   6   2     2442.72     2355.41     21.42 o 
   2   6   2      362.60      361.56      6.74 o 
   3   6   2       11.43       89.77      6.27 o 
   4   6   2      118.83      111.40      7.41 o 
   5   6   2       11.92        2.58      4.53 o 
  -5   7   2     1127.58     1250.91     33.71 o 
  -4   7   2      773.12      747.60     18.56 o 
  -3   7   2       29.95       67.89      6.67 o 
  -2   7   2     1162.55     1224.33     18.99 o 
  -1   7   2     6619.17     6931.03     77.73 o 
   0   7   2        5.98        2.19      1.13 o 
   1   7   2        6.04       17.89      2.53 o 
   2   7   2      465.72      407.79      9.20 o 
   3   7   2     1704.94     1855.66     27.88 o 
   4   7   2        4.29        5.10      3.26 o 
   5   7   2       12.91        0.04      4.55 o 
  -5   8   2       47.56       52.65      7.42 o 
  -4   8   2       18.78       15.10      3.55 o 
  -3   8   2        6.79       17.98      3.42 o 
  -2   8   2      184.95      154.33      8.12 o 
  -1   8   2        0.01        1.50      1.14 o 
   0   8   2       38.68       58.65      2.84 o 
   1   8   2      146.25      144.07      5.45 o 
   2   8   2       25.73       29.61      3.53 o 
   3   8   2       10.26       15.97      4.62 o 
   4   8   2       21.93       17.42      6.72 o 
   5   8   2        0.53       -1.42      3.88 o 
  -5   9   2        0.21        1.87      4.16 o 
  -4   9   2       61.28       51.57      6.87 o 
  -3   9   2        8.16       11.81      2.10 o 
  -2   9   2      111.35      117.41      6.37 o 
  -1   9   2       61.28       65.69      4.50 o 
   0   9   2      136.54      147.40      4.55 o 
   1   9   2        0.05       -1.05      1.05 o 
   2   9   2        4.43        3.66      2.02 o 
   3   9   2       17.27       37.51      4.68 o 
   4   9   2        0.45       -0.34      2.90 o 
  -4  10   2       73.96       74.45      6.87 o 
  -3  10   2        1.16        2.37      1.95 o 
  -2  10   2        9.99       15.03      2.95 o 
  -1  10   2      544.18      536.01     12.87 o 
   0  10   2      167.03      185.33      5.38 o 
   1  10   2        0.02        0.58      1.26 o 
   2  10   2       12.27       11.62      2.90 o 
   3  10   2       13.90        6.76      2.65 o 
   4  10   2        8.36        9.17      3.31 o 
  -4  11   2       55.49       50.30      6.99 o 
  -3  11   2      173.76      198.02      7.73 o 
  -2  11   2       24.06       24.08      2.14 o 
  -1  11   2      248.44      214.77     10.04 o 
   0  11   2        0.51       -0.05      1.16 o 
   1  11   2       22.82       26.86      2.90 o 
   2  11   2        0.12       -0.91      2.01 o 
   3  11   2      273.06      285.73     12.36 o 
   4  11   2        2.90       11.10      4.39 o 
  -4  12   2       45.14       25.95      6.56 o 
  -3  12   2      284.32      291.21      9.68 o 
  -2  12   2       27.63       18.05      2.95 o 
  -1  12   2       44.39       34.99      2.69 o 
   0  12   2       37.67       45.34      3.19 o 
   1  12   2      334.31      332.72      8.10 o 
   2  12   2       47.41       46.01      4.80 o 
   3  12   2       13.55       25.82      5.27 o 
   4  12   2        1.35        4.43      3.45 o 
  -4  13   2        0.03        0.56      3.48 o 
  -3  13   2       20.36       21.94      3.45 o 
  -2  13   2       22.95       15.63      2.06 o 
  -1  13   2       33.86       35.33      3.33 o 
   0  13   2       38.06       36.26      2.91 o 
   1  13   2      200.91      192.16      6.70 o 
   2  13   2       73.57       80.52      5.97 o 
   3  13   2      107.55      114.99      7.27 o 
   4  13   2       25.21       21.75      4.17 o 
  -4  14   2       65.02       74.59      7.65 o 
  -3  14   2      302.48      297.73     13.74 o 
  -2  14   2      120.93       91.70      6.33 o 
  -1  14   2        3.23        3.85      1.89 o 
   0  14   2      738.62      834.26     18.15 o 
   1  14   2     2840.82     2815.48     37.14 o 
   2  14   2      523.81      529.37     16.77 o 
   3  14   2       23.97       21.65      3.85 o 
   4  14   2       17.01       12.70      4.40 o 
  -3  15   2        5.18        8.82      3.19 o 
  -2  15   2       23.52       25.59      3.06 o 
  -1  15   2        1.94        2.84      1.91 o 
   0  15   2       55.20       56.54      6.30 o 
   1  15   2        0.58        3.57      2.25 o 
   2  15   2        1.91       -0.23      2.37 o 
   3  15   2        3.83        6.38      2.94 o 
  -3  16   2       14.17       18.66      4.57 o 
  -2  16   2       23.12       19.39      3.63 o 
  -1  16   2       23.84       24.57      5.14 o 
   0  16   2        2.75        2.71      3.07 o 
   1  16   2      181.26      179.84      9.32 o 
   2  16   2        1.38        3.75      3.51 o 
   3  16   2        0.03       -1.84      3.31 o 
  -3  17   2       34.96       33.16      5.13 o 
  -2  17   2        2.66        8.60      3.03 o 
  -1  17   2        0.01        2.39      2.56 o 
   0  17   2       24.05       24.84      4.64 o 
   1  17   2       16.81       12.15      3.19 o 
   2  17   2        5.01        5.72      3.47 o 
   3  17   2        3.59        2.83      4.76 o 
  -2  18   2        9.53        3.32      3.00 o 
  -1  18   2      109.55       98.15      7.40 o 
   0  18   2       28.17       35.47      5.54 o 
   1  18   2       51.19       43.09      7.01 o 
   2  18   2        4.43        5.18      4.56 o 
  -2  19   2        1.26        2.54      3.35 o 
  -1  19   2       10.44       14.79      3.46 o 
   0  19   2       41.35       44.77      8.54 o 
   1  19   2        2.47        5.76      3.68 o 
   2  19   2       39.35       37.20      8.01 o 
  -1  20   2        1.63        5.68      3.55 o 
   0  20   2       15.94       23.57      5.04 o 
   1  20   2        8.61        3.15      3.93 o 
  -5   1   3       18.17       12.69      5.44 o 
  -4   1   3       18.19       13.66      2.76 o 
  -3   1   3       46.73       53.17      3.96 o 
  -2   1   3      350.95      315.66     10.57 o 
  -1   1   3      755.49      695.49      6.54 o 
   0   1   3      433.82      410.56      4.40 o 
   1   1   3      284.43      257.69      4.36 o 
   2   1   3        7.50        3.55      1.46 o 
   3   1   3       94.89       84.19      5.53 o 
   4   1   3       59.30       64.63      6.66 o 
   5   1   3       18.25       11.93      4.21 o 
  -5   2   3       84.27       75.03     10.45 o 
  -4   2   3        0.71       -0.93      1.86 o 
  -3   2   3      991.05     1001.66     17.36 o 
  -2   2   3        2.20       -0.15      1.92 o 
  -1   2   3      337.23      320.26      4.27 o 
   0   2   3      205.93      196.44      2.81 o 
   1   2   3     1168.86     1198.28     14.29 o 
   2   2   3     1202.19     1146.91     16.98 o 
   3   2   3      119.24      137.76      7.23 o 
   4   2   3       26.17       16.55      3.86 o 
   5   2   3        6.52        7.45      4.39 o 
  -5   3   3       22.06       20.98      5.51 o 
  -4   3   3        2.26        1.53      2.35 o 
  -3   3   3      140.80      161.49      8.83 o 
  -2   3   3       19.56        7.85      2.05 o 
  -1   3   3     2372.56     2207.40     17.85 o 
   0   3   3       28.91       29.95      1.54 o 
   1   3   3       38.07       29.57      1.67 o 
   2   3   3      520.32      528.67      8.96 o 
   3   3   3        9.30        4.22      1.94 o 
   4   3   3       72.01       65.33      6.97 o 
   5   3   3        0.07       -4.03      4.03 o 
  -5   4   3       19.34       14.92      4.80 o 
  -4   4   3       71.47       60.90      6.53 o 
  -3   4   3        5.61       10.54      2.88 o 
  -2   4   3       19.77       14.23      2.65 o 
  -1   4   3      254.24      242.62      4.10 o 
   0   4   3      592.38      613.27      7.11 o 
   1   4   3      108.72       87.45      3.79 o 
   2   4   3      320.46      317.87      6.92 o 
   3   4   3       45.30       63.68      4.98 o 
   4   4   3        0.44       -0.83      2.25 o 
   5   4   3        8.63        5.67      4.69 o 
  -5   5   3      172.16      183.77     15.36 o 
  -4   5   3       44.01       32.65      4.91 o 
  -3   5   3       29.76       22.88      4.02 o 
  -2   5   3      368.68      333.11     10.52 o 
  -1   5   3       17.63       24.23      1.68 o 
   0   5   3     2433.80     2598.60     25.32 o 
   1   5   3      138.47      110.45      3.28 o 
   2   5   3      755.95      730.70     12.86 o 
   3   5   3      255.20      257.21     10.51 o 
   4   5   3        0.12        0.27      2.39 o 
   5   5   3        1.47        3.32      5.11 o 
  -5   6   3      158.82      177.91     13.62 o 
  -4   6   3        7.95        1.31      2.36 o 
  -3   6   3      137.59      163.05      9.37 o 
  -2   6   3      384.13      365.27      8.77 o 
  -1   6   3       21.49       17.74      3.36 o 
   0   6   3     1470.47     1604.47     25.86 o 
   1   6   3       13.23       16.44      2.26 o 
   2   6   3      146.13      135.12      4.65 o 
   3   6   3       90.90       70.83      5.91 o 
   4   6   3      142.81      146.92      9.03 o 
   5   6   3        4.62        2.10      4.62 o 
  -5   7   3        8.34        8.02      5.56 o 
  -4   7   3      116.76      119.03      8.47 o 
  -3   7   3      150.67      166.66      8.99 o 
  -2   7   3       18.47       26.68      2.85 o 
  -1   7   3      513.47      484.45      9.36 o 
   0   7   3       51.08       69.31      4.51 o 
   1   7   3      249.88      252.09      6.98 o 
   2   7   3       60.91       55.46      3.79 o 
   3   7   3      115.07      108.89      6.35 o 
   4   7   3        5.25        1.09      2.52 o 
   5   7   3       26.57       30.56      5.62 o 
  -5   8   3        1.03       -4.41      4.41 o 
  -4   8   3      199.35      216.72     11.49 o 
  -3   8   3       87.98       73.61      6.30 o 
  -2   8   3       71.99       70.70      4.49 o 
  -1   8   3       49.64       68.12      3.89 o 
   0   8   3       21.60       15.95      2.53 o 
   1   8   3      155.77      134.80      4.76 o 
   2   8   3        8.23        8.87      2.13 o 
   3   8   3       12.19       55.08      5.80 o 
   4   8   3       25.59       15.26      4.31 o 
  -5   9   3       16.37        9.68      5.23 o 
  -4   9   3      229.20      230.82     12.87 o 
  -3   9   3        5.39        4.81      1.92 o 
  -2   9   3        0.49        0.84      1.42 o 
  -1   9   3       28.51       54.87      3.63 o 
   0   9   3     1133.45     1280.13     20.43 o 
   1   9   3       10.00       10.24      1.77 o 
   2   9   3      148.36      123.13      5.85 o 
   3   9   3      278.92      326.71     13.15 o 
   4   9   3       10.50        5.92      3.48 o 
  -4  10   3        9.87        4.92      3.31 o 
  -3  10   3       31.55       24.49      3.01 o 
  -2  10   3        1.93        0.01      1.33 o 
  -1  10   3       32.58       24.50      2.50 o 
   0  10   3      484.17      560.17     16.01 o 
   1  10   3       44.14       39.09      2.84 o 
   2  10   3      201.32      170.74      7.00 o 
   3  10   3       57.46       54.94      6.96 o 
   4  10   3        3.85        3.74      4.68 o 
  -4  11   3       20.11       11.89      4.08 o 
  -3  11   3       35.25       26.07      3.25 o 
  -2  11   3       23.09       26.91      2.81 o 
  -1  11   3       77.38       72.02      3.43 o 
   0  11   3       61.01       76.78      5.49 o 
   1  11   3        7.22        4.61      1.61 o 
   2  11   3      157.42      164.50      7.64 o 
   3  11   3        1.60        7.04      2.82 o 
   4  11   3        0.13       -3.49      3.49 o 
  -4  12   3        9.85        7.05      3.60 o 
  -3  12   3      323.11      299.87     11.22 o 
  -2  12   3        7.54        3.26      1.50 o 
  -1  12   3        6.10        2.81      1.45 o 
   0  12   3      179.08      212.16      9.17 o 
   1  12   3       84.80       87.25      4.77 o 
   2  12   3      365.73      347.73     10.54 o 
   3  12   3      164.94      154.98     11.78 o 
   4  12   3       10.51        2.89      4.04 o 
  -4  13   3        0.09       -0.46      3.30 o 
  -3  13   3      261.21      261.99     13.51 o 
  -2  13   3        0.44        2.67      1.91 o 
  -1  13   3      244.49      231.77     10.79 o 
   0  13   3      529.97      616.94     14.96 o 
   1  13   3      573.09      559.27     11.76 o 
   2  13   3      604.75      605.38     13.95 o 
   3  13   3       17.35       10.82      3.60 o 
   4  13   3        6.89        5.26      5.33 o 
  -4  14   3       23.86       21.38      4.18 o 
  -3  14   3       25.57       29.88      4.45 o 
  -2  14   3       68.48       57.64      4.60 o 
  -1  14   3      100.96       76.03      6.88 o 
   0  14   3      439.30      483.67     13.52 o 
   1  14   3      523.59      506.71     13.16 o 
   2  14   3       98.21       98.52     10.37 o 
   3  14   3      155.79      188.23     18.14 o 
  -3  15   3        0.39        5.50      4.29 o 
  -2  15   3        1.32        2.43      3.05 o 
  -1  15   3       18.09       17.55      3.43 o 
   0  15   3        1.15       -1.62      2.31 o 
   1  15   3        2.35        4.29      2.08 o 
   2  15   3      163.25      170.98      9.17 o 
   3  15   3       12.99       18.09      4.58 o 
  -3  16   3       31.31       31.89      9.19 o 
  -2  16   3       37.31       21.31      4.24 o 
  -1  16   3        0.17        4.54      2.53 o 
   0  16   3       37.85       34.88      5.21 o 
   1  16   3      157.60      149.20      8.11 o 
   2  16   3      101.31       95.69      8.31 o 
   3  16   3        0.06        5.44      5.46 o 
  -3  17   3       84.70       74.76      8.33 o 
  -2  17   3       36.46       36.37      4.84 o 
  -1  17   3       29.07       22.36      3.96 o 
   0  17   3       64.13       69.59      7.51 o 
   1  17   3       29.76       27.01      4.71 o 
   2  17   3      125.84      136.96     11.46 o 
  -2  18   3       31.59       32.50      4.42 o 
  -1  18   3       50.40       38.83      5.63 o 
   0  18   3       40.66       48.19      6.42 o 
   1  18   3       37.73       26.78      5.04 o 
   2  18   3        0.10        2.91      4.98 o 
  -2  19   3       14.02       16.57      4.39 o 
  -1  19   3        9.85       12.86      3.83 o 
   0  19   3       71.01       93.90     12.10 o 
   1  19   3       60.17       38.63      6.30 o 
  -1  20   3        8.38        8.14      4.06 o 
   0  20   3      187.37      254.79     15.32 o 
   1  20   3        1.31       10.47      4.86 o 
  -5   0   4      267.85      278.99     30.29 o 
  -4   0   4        9.76       14.43      4.21 o 
  -3   0   4       12.82        7.92      2.77 o 
  -2   0   4     8891.98     8644.57    130.74 o 
  -1   0   4     3710.47     3450.97     29.20 o 
   0   0   4     1773.22     1817.87     17.22 o 
   1   0   4     5499.05     5015.50     82.67 o 
   2   0   4    14384.53    13875.02    424.42 o 
   3   0   4       42.60       73.06      7.70 o 
   4   0   4        9.83       12.62      3.56 o 
   5   0   4      140.18      150.07     24.02 o 
  -5   1   4       85.55       80.34     15.58 o 
  -4   1   4      230.03      228.35      9.66 o 
  -3   1   4       10.93       78.69      4.92 o 
  -2   1   4       58.62       76.21      8.44 o 
  -1   1   4      246.06      243.51      3.51 o 
   0   1   4      129.53      135.51      2.37 o 
   1   1   4     1547.14     1511.44     19.74 o 
   2   1   4      971.19      964.97     16.61 o 
   3   1   4      418.78      456.89     12.01 o 
   4   1   4       95.50       83.52      6.55 o 
   5   1   4        4.48       -0.59      3.80 o 
  -5   2   4        6.45       -0.28      7.95 o 
  -4   2   4       62.83       60.83      4.56 o 
  -3   2   4       54.23       68.77      4.43 o 
  -2   2   4        9.78       17.89      2.61 o 
  -1   2   4        0.23        0.92      0.59 o 
   0   2   4      578.16      651.80      7.60 o 
   1   2   4        7.34        2.71      1.11 o 
   2   2   4      103.65       86.69      4.45 o 
   3   2   4       10.82       28.98      3.07 o 
   4   2   4        5.73        6.43      2.42 o 
   5   2   4       10.73        1.30      4.42 o 
  -5   3   4       14.10        4.83      5.20 o 
  -4   3   4       58.85       64.29      8.00 o 
  -3   3   4       76.76       96.00      6.47 o 
  -2   3   4       86.11       81.28      2.86 o 
  -1   3   4       41.88       43.63      2.41 o 
   0   3   4      104.42      128.05      3.06 o 
   1   3   4       21.10       15.85      3.25 o 
   2   3   4       49.75       53.67      4.80 o 
   3   3   4        2.60       10.20      1.92 o 
   4   3   4       22.60       22.49      3.97 o 
   5   3   4       10.10       13.10      5.10 o 
  -5   4   4        5.78       14.14      4.36 o 
  -4   4   4       55.17       50.71      6.71 o 
  -3   4   4       97.52      135.57      9.97 o 
  -2   4   4        2.20        3.33      1.05 o 
  -1   4   4        5.02        9.52      1.10 o 
   0   4   4     1598.65     1684.19     18.89 o 
   1   4   4      760.25      674.67     15.35 o 
   2   4   4      352.00      366.67      7.27 o 
   3   4   4       12.26       27.24      3.55 o 
   4   4   4       95.29       89.87      7.55 o 
   5   4   4        1.89        0.02      4.50 o 
  -5   5   4        2.86        0.70      3.48 o 
  -4   5   4      159.04      166.43     10.50 o 
  -3   5   4       23.92       19.77      5.78 o 
  -2   5   4       68.52       80.31      4.57 o 
  -1   5   4      244.15      219.71      4.45 o 
   0   5   4      474.31      544.49     10.14 o 
   1   5   4      127.16      137.26      7.77 o 
   2   5   4        6.85        8.82      1.30 o 
   3   5   4       27.16       41.82      3.74 o 
   4   5   4        4.78       11.25      3.19 o 
   5   5   4        1.93        5.26      5.24 o 
  -5   6   4       93.21      106.16     10.51 o 
  -4   6   4       16.23       19.47      3.64 o 
  -3   6   4      553.71      580.89     17.35 o 
  -2   6   4      332.94      316.22      9.60 o 
  -1   6   4      305.05      333.89      5.92 o 
   0   6   4      552.64      610.46     12.01 o 
   1   6   4       16.71        3.52      1.38 o 
   2   6   4      804.58      735.66     16.59 o 
   3   6   4       78.44       73.18     10.60 o 
   4   6   4       19.66       21.82      4.55 o 
   5   6   4       20.64       14.26      4.66 o 
  -5   7   4       40.76       42.38     14.46 o 
  -4   7   4     2494.14     2577.72     42.40 o 
  -3   7   4      750.12      980.57     21.70 o 
  -2   7   4      110.66       96.74      4.89 o 
  -1   7   4     1913.48     2025.38     26.55 o 
   0   7   4     6062.81     6795.50    107.01 o 
   1   7   4        3.02        8.81      1.66 o 
   2   7   4       17.50       16.58      1.95 o 
   3   7   4      614.40     1211.84     45.63 o 
   4   7   4      831.96      886.72     23.19 o 
  -5   8   4        7.08        7.66      4.73 o 
  -4   8   4       73.18       67.14      6.78 o 
  -3   8   4       95.25      108.31      9.15 o 
  -2   8   4       10.09        4.00      1.88 o 
  -1   8   4       60.12       61.53      3.51 o 
   0   8   4       71.66       98.28      6.09 o 
   1   8   4        7.01        8.92      1.66 o 
   2   8   4      115.18      111.64      5.51 o 
   3   8   4        0.06        9.00      2.25 o 
   4   8   4        9.54        5.11      3.79 o 
  -5   9   4        1.42        7.19      4.68 o 
  -4   9   4        5.26        2.21      2.97 o 
  -3   9   4      151.98      168.69     10.85 o 
  -2   9   4       10.85        8.68      2.39 o 
  -1   9   4      179.58      156.82      7.06 o 
   0   9   4       19.15       16.72      2.58 o 
   1   9   4       28.09       18.07      2.51 o 
   2   9   4        2.61        1.81      1.71 o 
   3   9   4       20.55       27.57      4.24 o 
   4   9   4       20.99       14.37      5.93 o 
  -4  10   4       12.56       13.25      4.30 o 
  -3  10   4       24.30       20.38      2.76 o 
  -2  10   4        3.06        2.41      2.29 o 
  -1  10   4       91.97      101.06      9.28 o 
   0  10   4      206.97      232.29      8.26 o 
   1  10   4       77.62       65.62      4.05 o 
   2  10   4       30.39       30.93      2.92 o 
   3  10   4        1.57        5.63      2.36 o 
   4  10   4        0.43        2.10      3.32 o 
  -4  11   4       42.81       49.67      7.46 o 
  -3  11   4      128.02      170.05     13.03 o 
  -2  11   4      187.90      217.20      7.13 o 
  -1  11   4      127.17      125.89      6.97 o 
   0  11   4        5.68        8.93      2.40 o 
   1  11   4       26.27       30.65      4.17 o 
   2  11   4       11.36        8.14      3.29 o 
   3  11   4        0.04        8.38      2.91 o 
   4  11   4       87.84       89.79      9.19 o 
  -4  12   4        0.29        0.09      3.15 o 
  -3  12   4      105.52      109.59     15.55 o 
  -2  12   4      246.85      197.78      7.93 o 
  -1  12   4       36.14       29.16      3.48 o 
   0  12   4       65.56       78.02      5.98 o 
   1  12   4       49.88       50.99      4.02 o 
   2  12   4      225.43      218.65     13.56 o 
   3  12   4        8.73       11.05      4.33 o 
   4  12   4        3.94        7.77      4.44 o 
  -4  13   4      100.77      101.92      8.68 o 
  -3  13   4        4.85       18.52      3.87 o 
  -2  13   4        7.35        3.80      2.08 o 
  -1  13   4       41.00       36.78      4.24 o 
   0  13   4        1.31        1.01      2.24 o 
   1  13   4       85.28       90.74      5.05 o 
   2  13   4      287.64      290.27     10.29 o 
   3  13   4       81.46       99.72      9.28 o 
   4  13   4       34.20       18.75      7.70 o 
  -4  14   4       13.03       12.18      4.89 o 
  -3  14   4       51.11       44.61      7.01 o 
  -2  14   4      594.35      519.32     22.88 o 
  -1  14   4      233.00      206.44     11.53 o 
   0  14   4        5.79        5.72      2.79 o 
   1  14   4      727.79      729.92     16.10 o 
   2  14   4     1396.24     1483.14     23.96 o 
   3  14   4      217.88      199.62     12.75 o 
  -3  15   4       17.14       12.79      4.36 o 
  -2  15   4        3.64        0.47      4.56 o 
  -1  15   4       22.24       22.30      3.54 o 
   0  15   4        0.07        0.32      2.55 o 
   1  15   4       56.97       47.31      4.56 o 
   2  15   4        3.03        3.34      4.20 o 
   3  15   4        0.77        1.01      4.11 o 
  -3  16   4        5.24        3.84      4.08 o 
  -2  16   4       44.09       41.98      6.58 o 
  -1  16   4        4.19       -1.74      2.91 o 
   0  16   4        5.09        2.09      2.75 o 
   1  16   4        0.04       -1.79      2.11 o 
   2  16   4       45.78       41.32      7.08 o 
   3  16   4       10.92       10.79      5.06 o 
  -3  17   4        4.00       15.80      8.38 o 
  -2  17   4      124.03      133.92      9.60 o 
  -1  17   4        6.67        2.60      3.15 o 
   0  17   4        6.88       10.40      3.66 o 
   1  17   4        0.28        2.86      3.02 o 
   2  17   4        7.97        2.16      4.16 o 
  -2  18   4       23.52       20.11      4.14 o 
  -1  18   4        2.45        3.97      3.01 o 
   0  18   4      128.81      136.75     13.95 o 
   1  18   4       41.01       48.72      7.60 o 
   2  18   4       33.55       21.22      6.80 o 
  -2  19   4       16.16       15.59      9.21 o 
  -1  19   4        0.30       -1.45      3.00 o 
   0  19   4       35.66       42.93      6.99 o 
   1  19   4       43.93       43.68      6.72 o 
  -1  20   4        5.32        0.30      5.15 o 
   0  20   4        5.02        6.13      4.57 o 
  -5   1   5       36.16       31.00      9.78 o 
  -4   1   5        1.93        0.43      1.86 o 
  -3   1   5       24.73       54.35     10.12 o 
  -2   1   5      580.78      558.20      9.89 o 
  -1   1   5      558.38      592.77      6.82 o 
   0   1   5      377.56      421.47      5.25 o 
   1   1   5       57.70       48.26      3.04 o 
   2   1   5       40.41       35.48      2.39 o 
   3   1   5       25.08       24.78      3.12 o 
   4   1   5        7.81        4.32      2.55 o 
   5   1   5       19.75       22.51      4.98 o 
  -5   2   5      122.50      102.02     11.94 o 
  -4   2   5      161.38      155.49      6.64 o 
  -3   2   5       30.29       42.41      3.70 o 
  -2   2   5     1152.99     1169.44     15.30 o 
  -1   2   5        0.00        5.29      0.94 o 
   0   2   5      103.40       96.14      3.00 o 
   1   2   5      117.34      105.36      9.82 o 
   2   2   5      318.99      363.54     13.23 o 
   3   2   5      185.34      208.49      8.63 o 
   4   2   5        5.40        7.27      2.72 o 
   5   2   5        4.16        8.26      4.08 o 
  -5   3   5       31.23       22.58      4.93 o 
  -4   3   5       55.69       70.53      6.97 o 
  -3   3   5        1.91        2.24      1.75 o 
  -2   3   5      163.68      178.39      4.90 o 
  -1   3   5       16.71       18.52      1.39 o 
   0   3   5      928.80      953.40     12.30 o 
   1   3   5       24.81       25.96      3.02 o 
   2   3   5        1.36        0.97      1.46 o 
   3   3   5      222.50      205.34      9.04 o 
   4   3   5        5.96        2.62      2.29 o 
   5   3   5       32.72       33.19      8.26 o 
  -5   4   5        6.45        5.00      6.37 o 
  -4   4   5       23.93       14.98      5.07 o 
  -3   4   5      153.94      157.04     10.08 o 
  -2   4   5       35.22       47.52      3.07 o 
  -1   4   5      207.47      157.50      3.80 o 
   0   4   5      493.97      600.22     15.07 o 
   1   4   5      362.01      372.67      9.86 o 
   2   4   5       34.89       30.28      3.98 o 
   3   4   5       44.59       37.27      4.39 o 
   4   4   5        1.01        4.64      2.55 o 
   5   4   5        0.09        1.94     11.65 o 
  -5   5   5       38.36       15.45      5.02 o 
  -4   5   5      433.38      433.41     16.45 o 
  -3   5   5       32.34       67.65      6.91 o 
  -2   5   5       46.28       44.56      3.18 o 
  -1   5   5       21.83       31.62      1.98 o 
   0   5   5        4.45        3.78      1.63 o 
   1   5   5     1252.65     1261.93     20.78 o 
   2   5   5      148.06      125.97      7.08 o 
   3   5   5      228.58      313.89     12.18 o 
   4   5   5      195.12      201.61     13.03 o 
  -5   6   5       14.98       18.20      5.24 o 
  -4   6   5      397.79      399.43     14.99 o 
  -3   6   5        4.79       11.66      2.93 o 
  -2   6   5      273.02      241.71      6.48 o 
  -1   6   5      384.84      386.56      7.85 o 
   0   6   5       48.80       55.18      3.45 o 
   1   6   5      235.95      225.14      6.07 o 
   2   6   5        0.58        3.82      2.00 o 
   3   6   5      185.43      280.95     11.15 o 
   4   6   5       22.89       27.64      5.44 o 
  -5   7   5       21.90       19.13      4.99 o 
  -4   7   5       46.53       41.95      5.13 o 
  -3   7   5      121.78      152.75     11.15 o 
  -2   7   5      344.49      318.00     10.73 o 
  -1   7   5       35.25       38.59      2.47 o 
   0   7   5      364.09      368.51      9.63 o 
   1   7   5       17.39       23.01      2.58 o 
   2   7   5       31.72       28.33      3.24 o 
   3   7   5       19.38       27.36      4.64 o 
   4   7   5       78.59       59.02      7.90 o 
  -5   8   5       26.43       23.67      6.25 o 
  -4   8   5        1.33       -1.50      2.75 o 
  -3   8   5      233.47      251.87     11.13 o 
  -2   8   5       43.15       39.67      3.25 o 
  -1   8   5      101.66       84.31      3.97 o 
   0   8   5        0.94        0.59      1.39 o 
   1   8   5      231.62      206.10      7.01 o 
   2   8   5       93.26       90.19      5.54 o 
   3   8   5       44.19       62.22      5.79 o 
   4   8   5        0.08        1.27      2.74 o 
  -4   9   5       82.66       75.31     10.74 o 
  -3   9   5      321.69      397.66     16.26 o 
  -2   9   5        2.27        4.08      1.25 o 
  -1   9   5       58.05       69.28      6.08 o 
   0   9   5       29.55       45.26      5.03 o 
   1   9   5      697.60      720.91     12.11 o 
   2   9   5        0.06       -1.64      1.64 o 
   3   9   5       65.32       77.60      7.55 o 
   4   9   5      200.21      189.45     12.17 o 
  -4  10   5       82.91       75.56     11.57 o 
  -3  10   5       51.75       66.08      7.47 o 
  -2  10   5       26.30       17.07      2.74 o 
  -1  10   5        9.88       11.82      2.34 o 
   0  10   5       81.53      102.65      6.29 o 
   1  10   5      321.53      306.73      8.56 o 
   2  10   5       19.07       15.53      2.97 o 
   3  10   5       74.45       69.82      8.21 o 
   4  10   5        3.92        2.89      3.63 o 
  -4  11   5        0.72       -0.59      3.22 o 
  -3  11   5        2.18        0.73      3.08 o 
  -2  11   5       22.63       18.64      2.40 o 
  -1  11   5        0.93       -0.06      1.62 o 
   0  11   5       25.30       24.62      3.49 o 
   1  11   5       70.35       54.34      4.10 o 
   2  11   5       15.06        8.72      2.42 o 
   3  11   5       99.48       97.53      8.68 o 
   4  11   5        3.91        6.40      3.73 o 
  -4  12   5      225.50      232.71     14.19 o 
  -3  12   5        4.32       26.17      5.28 o 
  -2  12   5      305.07      260.92     13.42 o 
  -1  12   5       32.23       17.47      4.21 o 
   0  12   5       24.48       16.29      4.46 o 
   1  12   5      180.59      189.60      7.19 o 
   2  12   5       18.55       23.20      3.54 o 
   3  12   5      153.55      167.36     11.45 o 
   4  12   5       40.58       42.18      5.81 o 
  -4  13   5       12.38        9.77      5.04 o 
  -3  13   5        4.85        7.35      7.06 o 
  -2  13   5      551.71      530.03     17.47 o 
  -1  13   5        4.82        0.52      2.11 o 
   0  13   5      153.90      174.72     10.30 o 
   1  13   5      441.93      410.71     11.19 o 
   2  13   5      157.54      148.24     11.83 o 
   3  13   5      275.28      286.56     15.57 o 
  -3  14   5       62.68       90.75     11.23 o 
  -2  14   5       41.36       28.80      8.63 o 
  -1  14   5       65.48       55.23      6.05 o 
   0  14   5       63.05       62.51      6.46 o 
   1  14   5      175.38      164.22      9.41 o 
   2  14   5      398.33      412.88     15.27 o 
   3  14   5        5.63       12.24      4.97 o 
  -3  15   5       35.21       31.11     15.38 o 
  -2  15   5       29.30       31.29      5.39 o 
  -1  15   5       24.40       10.94      3.84 o 
   0  15   5       11.44        6.36      2.83 o 
   1  15   5       18.28        8.09      2.66 o 
   2  15   5       11.17       11.51      3.74 o 
   3  15   5      123.39      153.11     13.55 o 
  -3  16   5        1.43       -1.60      4.95 o 
  -2  16   5       23.60       15.04      6.17 o 
  -1  16   5       52.69       35.00      4.35 o 
   0  16   5       11.97       11.07      3.18 o 
   1  16   5        8.44        2.50      4.53 o 
   2  16   5      103.36      100.72     12.23 o 
  -2  17   5      149.73      130.47      9.27 o 
  -1  17   5       13.51        8.09      3.07 o 
   0  17   5       27.59       23.25      4.28 o 
   1  17   5       52.26       59.54      7.42 o 
   2  17   5        0.06        4.25      4.78 o 
  -2  18   5        0.20       -3.98      3.98 o 
  -1  18   5       17.91       10.21      3.17 o 
   0  18   5      166.81      184.51     12.30 o 
   1  18   5       46.93       60.11      7.81 o 
   2  18   5       30.89       31.34      7.73 o 
  -1  19   5        0.26        2.17      4.04 o 
   0  19   5        0.99        3.94      3.96 o 
   1  19   5       99.83      117.30     10.98 o 
  -5   0   6      363.32      360.63     45.38 o 
  -4   0   6      136.42      103.19     21.21 o 
  -3   0   6       89.50       97.80      7.17 o 
  -2   0   6       99.50       66.19      5.91 o 
  -1   0   6    10275.80    10525.60    109.56 o 
   0   0   6     1484.70     1660.52     25.96 o 
   1   0   6      250.84      239.23     12.73 o 
   2   0   6     3055.68     2911.51     46.76 o 
   3   0   6     3441.15     3342.01     90.11 o 
   4   0   6        2.00        5.73      3.77 o 
   5   0   6        1.84       20.57     17.55 o 
  -5   1   6        1.38       18.54      7.13 o 
  -4   1   6      234.18      216.86     12.77 o 
  -3   1   6      299.13      330.85      9.07 o 
  -2   1   6       14.11        8.50      1.94 o 
  -1   1   6       50.31       57.01      3.18 o 
   0   1   6      750.10      775.49      9.12 o 
   1   1   6        8.49       10.80      2.06 o 
   2   1   6      394.34      433.74     12.37 o 
   3   1   6      497.68      518.16     10.33 o 
   4   1   6      105.67       87.52      6.24 o 
  -5   2   6        0.09       -4.17      4.17 o 
  -4   2   6       11.01        7.73      2.76 o 
  -3   2   6      201.10      187.42      6.22 o 
  -2   2   6       51.98       44.83      3.28 o 
  -1   2   6        4.48        5.67      1.27 o 
   0   2   6        9.37       17.55      1.83 o 
   1   2   6       39.44       38.56      2.56 o 
   2   2   6       14.69        6.20      1.80 o 
   3   2   6       87.26       80.55      4.91 o 
   4   2   6        8.14        4.21      2.32 o 
  -5   3   6       55.76       50.01     11.30 o 
  -4   3   6       21.52       23.95      5.13 o 
  -3   3   6       53.76       56.05      4.38 o 
  -2   3   6       74.76       84.67      3.97 o 
  -1   3   6      381.60      362.96      6.78 o 
   0   3   6      273.89      282.04      6.06 o 
   1   3   6       20.88       22.98      3.33 o 
   2   3   6       24.95       18.94      2.96 o 
   3   3   6        0.13        5.33      4.30 o 
   4   3   6        3.20       -0.93      2.46 o 
  -5   4   6       61.48       78.30      9.57 o 
  -4   4   6       42.68       36.55      5.98 o 
  -3   4   6      126.75      122.18     11.19 o 
  -2   4   6       31.99       25.64      3.49 o 
  -1   4   6      114.27      115.58      4.24 o 
   0   4   6        1.51       -0.50      1.01 o 
   1   4   6      520.64      472.69     11.78 o 
   2   4   6      241.49      219.10      8.71 o 
   3   4   6       88.92      121.72      9.25 o 
   4   4   6        0.02        0.40      2.46 o 
  -5   5   6       48.18       36.02      7.98 o 
  -4   5   6        4.20        0.66      2.98 o 
  -3   5   6      167.24      154.19      8.91 o 
  -2   5   6       14.77       10.47      1.40 o 
  -1   5   6       65.49       57.06      3.58 o 
   0   5   6      199.16      204.64      6.24 o 
   1   5   6      437.13      418.37     12.38 o 
   2   5   6       30.13       19.22      3.05 o 
   3   5   6        0.81       -0.80      1.94 o 
   4   5   6       11.62        8.96      3.39 o 
  -5   6   6        7.53       14.62      4.60 o 
  -4   6   6      101.90      106.78      9.89 o 
  -3   6   6        9.49       18.49      3.94 o 
  -2   6   6      544.08      522.67      7.95 o 
  -1   6   6      895.65      889.59     12.96 o 
   0   6   6       94.14      103.05      5.05 o 
   1   6   6      710.32      669.74     12.16 o 
   2   6   6        1.10        2.23      2.08 o 
   3   6   6      299.16      295.64     11.64 o 
   4   6   6        0.21        2.37      2.79 o 
  -5   7   6        9.53        8.77      5.09 o 
  -4   7   6      190.33      202.29     13.92 o 
  -3   7   6     4598.18     4741.04     69.13 o 
  -2   7   6      629.82      583.66     10.49 o 
  -1   7   6      146.88      137.68      4.80 o 
   0   7   6      975.22     1148.06     20.69 o 
   1   7   6     1477.91     1499.22     22.07 o 
   2   7   6       26.04       25.92      3.69 o 
   3   7   6       67.86      121.32      8.31 o 
   4   7   6      395.35      388.97     13.94 o 
  -4   8   6        8.30        2.45      3.44 o 
  -3   8   6       48.29       50.99      7.75 o 
  -2   8   6      195.06      184.61     11.08 o 
  -1   8   6        4.62        2.77      1.49 o 
   0   8   6       43.25       44.95      4.18 o 
   1   8   6      128.20      121.36      5.69 o 
   2   8   6       27.55       20.02      3.42 o 
   3   8   6       43.93       45.97      5.14 o 
   4   8   6        6.81        3.73      3.00 o 
  -4   9   6       21.57       24.50      5.10 o 
  -3   9   6       30.04       34.60      6.74 o 
  -2   9   6      240.09      254.65     11.69 o 
  -1   9   6        1.45        1.71      1.60 o 
   0   9   6       48.17       46.24      4.24 o 
   1   9   6       14.34       17.16      2.67 o 
   2   9   6        2.61        2.99      1.73 o 
   3   9   6       10.03       12.98      3.83 o 
   4   9   6        9.76       13.28      4.84 o 
  -4  10   6       12.88        1.38      4.71 o 
  -3  10   6       20.51       21.80      5.76 o 
  -2  10   6       14.59        9.66      2.47 o 
  -1  10   6       16.52       11.10      2.71 o 
   0  10   6       58.87       80.49      7.09 o 
   1  10   6       10.68        7.29      1.95 o 
   2  10   6        1.68        3.39      1.81 o 
   3  10   6       27.34       24.74      4.85 o 
   4  10   6        5.31        6.45      3.89 o 
  -4  11   6       11.98       12.70      4.30 o 
  -3  11   6       57.29       43.43      8.09 o 
  -2  11   6      126.84      114.87      6.76 o 
  -1  11   6      129.81      151.83     10.07 o 
   0  11   6      328.14      342.63     11.54 o 
   1  11   6        7.41        3.87      1.38 o 
   2  11   6       15.20       11.93      2.54 o 
   3  11   6        0.66        0.16      3.27 o 
   4  11   6        4.07        4.20      3.76 o 
  -4  12   6        2.59        3.30      4.34 o 
  -3  12   6        0.26        2.88      4.19 o 
  -2  12   6      131.69      134.99      8.80 o 
  -1  12   6      106.39       77.99      6.69 o 
   0  12   6       22.21       30.10      4.30 o 
   1  12   6       52.50       44.73      3.70 o 
   2  12   6       62.63       64.59      6.09 o 
   3  12   6      151.86      146.67     10.71 o 
  -4  13   6       36.85       36.01      7.29 o 
  -3  13   6       80.85       99.77     11.88 o 
  -2  13   6        2.29       -0.42      3.11 o 
  -1  13   6      118.55       87.90      7.17 o 
   0  13   6      120.23      143.47     10.40 o 
   1  13   6        7.23        1.40      1.80 o 
   2  13   6       36.58       40.31      6.48 o 
   3  13   6      203.29      197.77     14.78 o 
  -3  14   6       30.38       65.27      9.59 o 
  -2  14   6       24.83       11.74      3.83 o 
  -1  14   6      627.64      529.89     15.83 o 
   0  14   6      200.72      191.13     11.22 o 
   1  14   6       50.78       47.12      5.19 o 
   2  14   6      580.22      628.48     25.10 o 
   3  14   6      582.85      660.01     27.08 o 
  -3  15   6       11.00        9.08      8.12 o 
  -2  15   6       33.30       28.38      5.30 o 
  -1  15   6        2.71        2.61      2.58 o 
   0  15   6        9.34       11.16      3.27 o 
   1  15   6        3.20       -0.42      3.00 o 
   2  15   6       45.51       37.53      6.69 o 
   3  15   6        4.53        7.49      4.95 o 
  -3  16   6        4.14        3.19      5.10 o 
  -2  16   6       11.52        5.91      3.77 o 
  -1  16   6       29.07       26.70      4.08 o 
   0  16   6        2.41        1.25      2.81 o 
   1  16   6        0.30       -3.15      3.15 o 
   2  16   6        7.70        1.24      4.87 o 
  -2  17   6        2.81        9.73      4.78 o 
  -1  17   6      220.88      242.24     12.23 o 
   0  17   6        0.00       -2.76      2.76 o 
   1  17   6        0.00       -1.71      3.13 o 
   2  17   6       12.16       11.95      6.84 o 
  -2  18   6        7.16        4.17      4.32 o 
  -1  18   6        0.22        1.28      3.24 o 
   0  18   6        0.10       -3.46      4.16 o 
   1  18   6      102.65       87.31      9.05 o 
  -1  19   6       15.07        7.21      4.57 o 
   0  19   6        0.23       -0.59      3.42 o 
  -5   1   7       64.23       66.18     13.57 o 
  -4   1   7       19.52       14.30      4.43 o 
  -3   1   7       10.42       13.76      2.94 o 
  -2   1   7       35.25       38.52      4.46 o 
  -1   1   7      755.10      784.95     10.78 o 
   0   1   7      205.52      299.51      6.69 o 
   1   1   7       42.28       29.84      1.85 o 
   2   1   7       17.07       13.20      2.90 o 
   3   1   7        0.74        3.58      1.96 o 
   4   1   7        9.86        5.64      2.78 o 
  -5   2   7        3.90        8.31      4.65 o 
  -4   2   7      102.40       69.00      8.46 o 
  -3   2   7      152.74      184.14      8.07 o 
  -2   2   7       82.74       73.77      4.95 o 
  -1   2   7      611.32      624.99     11.22 o 
   0   2   7       70.75       73.29      3.69 o 
   1   2   7       88.86       78.77      3.90 o 
   2   2   7      112.10       97.13      5.36 o 
   3   2   7      256.87      272.61      9.02 o 
   4   2   7       28.97       15.62      3.71 o 
  -5   3   7        3.01        3.28      4.89 o 
  -4   3   7       78.97       73.06      8.79 o 
  -3   3   7      107.12      138.16      5.51 o 
  -2   3   7       63.27       51.16      4.18 o 
  -1   3   7      149.78      164.33      6.42 o 
   0   3   7       24.61       24.92      2.73 o 
   1   3   7       81.13       59.15      4.85 o 
   2   3   7        3.96        4.16      1.75 o 
   3   3   7        3.56       11.66      2.37 o 
   4   3   7       57.81       54.62      5.55 o 
  -5   4   7        7.42        4.74      3.60 o 
  -4   4   7        5.02        0.96      3.22 o 
  -3   4   7        0.30        5.83      2.81 o 
  -2   4   7      315.01      293.64     10.76 o 
  -1   4   7      192.93      213.96      5.89 o 
   0   4   7      135.51      140.40      4.99 o 
   1   4   7      179.75      161.44      7.92 o 
   2   4   7      211.07      195.99      8.46 o 
   3   4   7        8.37        6.33      2.32 o 
   4   4   7        9.37        7.29      3.18 o 
  -5   5   7      128.51      131.38     10.83 o 
  -4   5   7       70.90       68.87      9.81 o 
  -3   5   7      608.05      611.60     16.47 o 
  -2   5   7      168.52      150.12      5.24 o 
  -1   5   7      185.93      176.18      5.31 o 
   0   5   7       20.79       14.77      3.09 o 
   1   5   7       62.19       56.48      6.71 o 
   2   5   7      304.46      315.35     10.24 o 
   3   5   7       85.12       85.91      6.24 o 
   4   5   7       22.45       15.99      3.87 o 
  -5   6   7        0.33       -2.10      3.86 o 
  -4   6   7       82.38       71.49      7.53 o 
  -3   6   7      800.90      839.65     21.21 o 
  -2   6   7       51.65       47.41      3.27 o 
  -1   6   7      342.03      333.74      8.95 o 
   0   6   7       94.78      123.14      5.65 o 
   1   6   7        2.36        2.94      2.11 o 
   2   6   7        3.29        4.39      2.27 o 
   3   6   7        1.70       20.33      3.64 o 
   4   6   7      102.82      104.89      7.71 o 
  -4   7   7       32.31       33.69      5.27 o 
  -3   7   7      133.34      122.16      5.90 o 
  -2   7   7      136.67      133.06      4.79 o 
  -1   7   7      346.06      322.73     13.36 o 
   0   7   7       25.94       27.61      2.90 o 
   1   7   7       93.90       86.99      6.33 o 
   2   7   7        0.33        0.83      2.35 o 
   3   7   7        4.37       11.67      3.34 o 
   4   7   7        7.57        6.75      3.41 o 
  -4   8   7      109.53      136.45     13.14 o 
  -3   8   7       64.07       78.59      8.00 o 
  -2   8   7      304.50      293.81      7.80 o 
  -1   8   7       25.39       20.54      3.30 o 
   0   8   7       15.09       27.91      4.21 o 
   1   8   7        1.15        0.93      1.73 o 
   2   8   7      337.36      326.22     11.55 o 
   3   8   7        9.48       24.26      4.38 o 
   4   8   7       19.22       16.93      5.71 o 
  -4   9   7        2.86        7.20      4.30 o 
  -3   9   7      186.92      213.29     15.60 o 
  -2   9   7      518.46      515.56     13.54 o 
  -1   9   7        0.04       -1.91      2.39 o 
   0   9   7      140.16      149.48      7.73 o 
   1   9   7        4.47        6.18      1.85 o 
   2   9   7      225.81      209.59     11.37 o 
   3   9   7        3.36        5.78      3.38 o 
   4   9   7       10.03        1.55      3.65 o 
  -4  10   7        1.71       -0.10      5.33 o 
  -3  10   7       98.74      107.72      9.45 o 
  -2  10   7      143.61      144.97     10.04 o 
  -1  10   7        5.22        4.58      2.84 o 
   0  10   7       45.27       36.54      4.50 o 
   1  10   7       73.75       70.09      4.80 o 
   2  10   7      158.46      150.08     13.01 o 
   3  10   7        4.25        2.82      3.43 o 
   4  10   7       24.56       24.79      5.75 o 
  -4  11   7       64.13       69.30      8.30 o 
  -3  11   7        6.21       18.79      4.41 o 
  -2  11   7       14.28       13.88      2.29 o 
  -1  11   7       28.18       24.11      4.04 o 
   0  11   7       17.69        9.07      2.10 o 
   1  11   7        1.06       -1.72      1.72 o 
   2  11   7       13.86        7.17      3.20 o 
   3  11   7       15.25       21.41      4.72 o 
  -4  12   7        0.82       -1.61      5.00 o 
  -3  12   7      230.35      258.82     22.33 o 
  -2  12   7       12.16        8.82      2.32 o 
  -1  12   7      128.58       94.38      7.33 o 
   0  12   7        0.71        6.43      2.90 o 
   1  12   7       22.72       10.40      4.06 o 
   2  12   7      124.69      133.70     11.43 o 
   3  12   7       30.29       19.97      4.47 o 
  -3  13   7        0.11       45.50      8.29 o 
  -2  13   7       20.78       14.51      5.37 o 
  -1  13   7      551.94      492.46     17.06 o 
   0  13   7       19.63       17.06      4.06 o 
   1  13   7       32.86       26.83      5.71 o 
   2  13   7      291.12      243.69     18.38 o 
   3  13   7       29.32       28.24      5.83 o 
  -3  14   7        9.81       13.40      5.75 o 
  -2  14   7       84.35       96.91      9.23 o 
  -1  14   7       45.39       34.40      6.97 o 
   0  14   7       15.28       11.84      3.62 o 
   1  14   7       69.41       71.06      7.48 o 
   2  14   7       27.00       24.28      5.32 o 
   3  14   7      281.68      296.73     21.73 o 
  -3  15   7      111.00      124.85     22.87 o 
  -2  15   7       21.22       14.97      4.71 o 
  -1  15   7       37.10       32.19      5.23 o 
   0  15   7       28.91       19.82      4.49 o 
   1  15   7        0.23        5.91      3.69 o 
   2  15   7       14.96        8.29      4.74 o 
  -2  16   7        5.25        0.51      3.63 o 
  -1  16   7        6.44       -0.26      2.84 o 
   0  16   7       14.66       12.65      4.04 o 
   1  16   7        8.49        5.23      3.64 o 
   2  16   7        0.34       -1.55      4.44 o 
  -2  17   7        3.52       -1.92      4.56 o 
  -1  17   7      146.41      162.77     10.52 o 
   0  17   7        0.10       -3.29      3.29 o 
   1  17   7       11.80       11.25      4.98 o 
  -1  18   7       16.49       24.94      5.75 o 
   0  18   7       22.74       25.33      5.49 o 
   1  18   7      164.09      155.11     15.34 o 
  -5   0   8       41.53       44.42     10.60 o 
  -4   0   8      490.94      417.00     42.00 o 
  -3   0   8        3.74      575.26     26.63 o 
  -2   0   8       84.77       85.52      8.70 o 
  -1   0   8        8.30        4.05      1.80 o 
   0   0   8     4259.96     4959.76     71.63 o 
   1   0   8      104.24      123.06      5.25 o 
   2   0   8       15.13       20.11      2.41 o 
   3   0   8     1743.88     1796.67     52.01 o 
   4   0   8     1178.04     1125.14     56.21 o 
  -5   1   8       82.74       76.50      9.52 o 
  -4   1   8        1.02       -1.96      3.19 o 
  -3   1   8      313.72      364.66     14.33 o 
  -2   1   8      272.46      259.70     10.14 o 
  -1   1   8       18.21       15.90      1.95 o 
   0   1   8       58.70       75.79      4.29 o 
   1   1   8      453.55      399.91      8.36 o 
   2   1   8        0.31       -1.38      1.38 o 
   3   1   8       43.16       45.81      4.87 o 
   4   1   8      276.02      289.52     13.46 o 
  -5   2   8       33.36       35.35      7.10 o 
  -4   2   8        7.72        3.33      3.39 o 
  -3   2   8       10.35       25.20      4.10 o 
  -2   2   8      223.99      226.80      8.49 o 
  -1   2   8       23.22       15.37      2.52 o 
   0   2   8        9.85        7.21      1.63 o 
   1   2   8       48.22       47.00      4.07 o 
   2   2   8        2.61        1.22      1.80 o 
   3   2   8        0.39        5.07      2.03 o 
   4   2   8       38.23       28.89      5.96 o 
  -5   3   8        0.00       -0.95      4.06 o 
  -4   3   8       31.62       21.74      4.95 o 
  -3   3   8        0.00       -0.44      2.25 o 
  -2   3   8       21.98       13.88      2.46 o 
  -1   3   8        0.38        0.82      1.44 o 
   0   3   8      133.20      153.19      5.75 o 
   1   3   8       75.83       66.87      6.40 o 
   2   3   8        0.12        2.22      1.87 o 
   3   3   8        1.80        7.04      2.43 o 
   4   3   8        6.34        0.97      2.95 o 
  -5   4   8        6.19        6.04      4.69 o 
  -4   4   8       69.24       73.26      7.97 o 
  -3   4   8      146.93      163.90      9.94 o 
  -2   4   8      295.79      314.27      8.68 o 
  -1   4   8        2.99        0.48      1.31 o 
   0   4   8      404.60      509.17     10.68 o 
   1   4   8        2.72        4.33      2.12 o 
   2   4   8      145.12      123.99      7.81 o 
   3   4   8       19.76       15.04      3.13 o 
   4   4   8        5.01        3.81      3.18 o 
  -5   5   8       12.21        2.67     11.25 o 
  -4   5   8       94.18       88.28      8.57 o 
  -3   5   8        1.81        2.02      2.39 o 
  -2   5   8      199.91      179.86      6.54 o 
  -1   5   8        4.80        7.81      2.13 o 
   0   5   8       10.37        4.20      1.72 o 
   1   5   8       29.48       28.56      3.84 o 
   2   5   8      253.43      230.04     11.04 o 
   3   5   8        2.01       17.87      3.25 o 
   4   5   8        0.03       -2.78      3.14 o 
  -4   6   8        4.25        4.25      3.27 o 
  -3   6   8       66.49      106.67      6.14 o 
  -2   6   8      262.03      255.52      7.56 o 
  -1   6   8      382.59      337.62      8.23 o 
   0   6   8      795.23      956.65     17.03 o 
   1   6   8       45.95       47.71      8.43 o 
   2   6   8      355.26      355.50     12.45 o 
   3   6   8       21.72       24.58      4.18 o 
   4   6   8       50.81       31.78      5.37 o 
  -4   7   8       60.03       59.41      8.51 o 
  -3   7   8      369.33      384.91     13.43 o 
  -2   7   8     5958.74     5862.73     80.94 o 
  -1   7   8      529.15      532.74     12.17 o 
   0   7   8        0.38       -1.52      1.52 o 
   1   7   8      413.27      428.72     16.08 o 
   2   7   8      175.92      188.76      9.78 o 
   3   7   8       12.65       21.31      3.87 o 
   4   7   8       47.47       41.43      5.65 o 
  -4   8   8       31.35       28.43      6.07 o 
  -3   8   8        5.10       15.25      3.46 o 
  -2   8   8        0.09       -1.36      1.54 o 
  -1   8   8      195.69      190.92      7.50 o 
   0   8   8       27.07       28.43      3.16 o 
   1   8   8       58.09       62.86      3.85 o 
   2   8   8       95.20       88.13      7.27 o 
   3   8   8       40.95       42.64      5.03 o 
   4   8   8        5.92       14.35      5.17 o 
  -4   9   8       83.72      100.93     21.56 o 
  -3   9   8       53.22       69.46      7.94 o 
  -2   9   8       38.20       43.31      3.91 o 
  -1   9   8      160.85      159.73      7.12 o 
   0   9   8       26.13       24.24      3.03 o 
   1   9   8        1.30        1.25      1.57 o 
   2   9   8       50.42       42.41      5.09 o 
   3   9   8        1.78       16.18      3.58 o 
  -4  10   8       12.77       22.80      6.59 o 
  -3  10   8       61.83       58.59      6.92 o 
  -2  10   8       91.63       90.28      5.62 o 
  -1  10   8       44.51       36.02      4.98 o 
   0  10   8       62.30       73.55      5.79 o 
   1  10   8        0.24       -0.71      1.57 o 
   2  10   8        1.94        1.55      2.81 o 
   3  10   8        7.75        5.23      3.87 o 
  -4  11   8      106.99      108.52     13.15 o 
  -3  11   8        0.15        1.18      4.69 o 
  -2  11   8       44.20       44.88      4.67 o 
  -1  11   8       31.87       27.41      5.67 o 
   0  11   8      101.35      114.42      6.75 o 
   1  11   8      188.72      185.54      8.85 o 
   2  11   8        8.23        5.38      3.14 o 
   3  11   8        0.00        8.25      3.66 o 
  -4  12   8        2.71       -1.22      8.20 o 
  -3  12   8        0.69       35.92      7.56 o 
  -2  12   8        0.94        4.59      3.93 o 
  -1  12   8      132.16      120.95     13.45 o 
   0  12   8       20.98       17.66      3.46 o 
   1  12   8       16.73       15.52      3.38 o 
   2  12   8       21.89       15.07      6.03 o 
   3  12   8       66.53       45.14      7.74 o 
  -3  13   8       23.37       34.73      8.91 o 
  -2  13   8       50.26       66.70     12.47 o 
  -1  13   8        9.22        6.57      3.14 o 
   0  13   8      131.20      134.79      8.88 o 
   1  13   8       91.52       76.52     10.11 o 
   2  13   8        2.53        0.49      3.49 o 
   3  13   8        0.12       -0.51      4.31 o 
  -3  14   8       56.07      163.47     16.57 o 
  -2  14   8       18.03        6.76      5.05 o 
  -1  14   8       52.73       42.69      8.55 o 
   0  14   8      447.57      417.60     21.18 o 
   1  14   8       76.32       62.18     10.79 o 
   2  14   8       49.41       47.15     10.96 o 
  -3  15   8       12.53       15.59      6.19 o 
  -2  15   8       11.26        6.07      4.10 o 
  -1  15   8       36.90       40.07      6.98 o 
   0  15   8        3.14        4.01      3.21 o 
   1  15   8        0.91       -1.23      3.69 o 
   2  15   8        6.04       10.50      5.30 o 
  -2  16   8        2.39       -1.47      4.44 o 
  -1  16   8        2.53        6.72      3.14 o 
   0  16   8        7.59        6.92      3.86 o 
   1  16   8       12.35       10.72      5.00 o 
   2  16   8        1.06        9.96      5.10 o 
  -2  17   8        0.10       -2.77      5.17 o 
  -1  17   8        2.02        3.26      4.15 o 
   0  17   8      130.71      130.06     10.75 o 
   1  17   8        0.98        1.92      5.50 o 
  -1  18   8        4.39        5.61      4.92 o 
   0  18   8       10.48        3.27      4.17 o 
  -5   1   9        7.90       12.80      4.96 o 
  -4   1   9       48.74       41.89      6.35 o 
  -3   1   9        0.23        2.28      2.70 o 
  -2   1   9       13.87       18.41      2.83 o 
  -1   1   9       50.35       35.88      3.54 o 
   0   1   9      305.32      365.78      9.19 o 
   1   1   9       19.13       16.52      1.93 o 
   2   1   9        4.38        4.06      2.04 o 
   3   1   9       14.29       16.63      3.76 o 
   4   1   9       11.57        9.44      4.40 o 
  -5   2   9       44.51       59.80     15.03 o 
  -4   2   9        0.52       -3.10      3.10 o 
  -3   2   9      117.56      128.86      9.32 o 
  -2   2   9       28.89       25.74      3.44 o 
  -1   2   9        3.37       -0.13      1.71 o 
   0   2   9      398.91      458.05     11.30 o 
   1   2   9       42.98       49.15      3.13 o 
   2   2   9        4.10        3.72      1.98 o 
   3   2   9       26.76       28.58      4.47 o 
   4   2   9      211.39      183.47     11.70 o 
  -4   3   9        1.00        2.11      5.02 o 
  -3   3   9       95.48       66.02      8.17 o 
  -2   3   9       84.38       88.97      5.81 o 
  -1   3   9      222.06      191.30      9.24 o 
   0   3   9       74.14       76.16      5.87 o 
   1   3   9        8.22        5.50      2.84 o 
   2   3   9        8.24        5.67      2.34 o 
   3   3   9        2.51        3.57      2.87 o 
   4   3   9       17.07       15.48      4.52 o 
  -4   4   9       32.09       18.55      4.90 o 
  -3   4   9       13.90       12.07      3.65 o 
  -2   4   9       46.70       43.42      3.76 o 
  -1   4   9      450.38      402.98     14.78 o 
   0   4   9       75.40       63.88      5.35 o 
   1   4   9       50.12       56.39      9.63 o 
   2   4   9       49.92       41.14      4.98 o 
   3   4   9      108.86      115.47      7.68 o 
   4   4   9        3.37        6.10      3.40 o 
  -4   5   9      184.32      167.59     13.25 o 
  -3   5   9       49.98       69.09      6.01 o 
  -2   5   9      365.17      347.97      9.52 o 
  -1   5   9      261.94      225.39     11.54 o 
   0   5   9      333.40      352.17     10.10 o 
   1   5   9        0.02        1.22      2.20 o 
   2   5   9       47.60       42.15      4.98 o 
   3   5   9       27.84       31.69      4.36 o 
   4   5   9       15.19       14.76      4.42 o 
  -4   6   9       18.49       20.25      5.74 o 
  -3   6   9      157.86      148.32      9.20 o 
  -2   6   9     1103.47     1097.76     20.17 o 
  -1   6   9       16.86       18.34      3.49 o 
   0   6   9       90.75      115.31      6.69 o 
   1   6   9        5.21       10.60      3.08 o 
   2   6   9        3.29        1.04      2.58 o 
   3   6   9        6.55       10.28      3.27 o 
   4   6   9        3.75        2.79      3.58 o 
  -4   7   9       28.96       25.15      5.12 o 
  -3   7   9       46.89       45.48      6.32 o 
  -2   7   9      176.73      173.78      8.04 o 
  -1   7   9       80.88       78.32      5.91 o 
   0   7   9      160.24      176.88      7.08 o 
   1   7   9        0.15        3.05      2.55 o 
   2   7   9       24.00       23.64      4.81 o 
   3   7   9        4.20        8.95      4.07 o 
  -4   8   9        1.42        3.66      5.38 o 
  -3   8   9      175.27      181.41     12.61 o 
  -2   8   9      220.49      213.19     10.34 o 
  -1   8   9      553.77      536.19     16.24 o 
   0   8   9       46.09       41.99      3.83 o 
   1   8   9      108.38      102.33      9.26 o 
   2   8   9        3.02        4.36      2.54 o 
   3   8   9      238.56      216.00     11.77 o 
  -4   9   9       12.76       10.15      6.12 o 
  -3   9   9       36.72       35.39      5.56 o 
  -2   9   9      186.68      200.52      8.15 o 
  -1   9   9      467.29      473.45     15.52 o 
   0   9   9       13.84       14.60      4.73 o 
   1   9   9       44.61       30.37      3.19 o 
   2   9   9        0.12       -1.92      2.52 o 
   3   9   9       25.89       22.53      4.37 o 
  -4  10   9        0.36        4.07      5.94 o 
  -3  10   9       11.75        9.21      6.58 o 
  -2  10   9       59.68       48.59      5.27 o 
  -1  10   9      233.99      254.78     12.53 o 
   0  10   9        6.97        6.57      3.96 o 
   1  10   9       33.88       27.98      3.86 o 
   2  10   9       35.87       29.66      5.07 o 
   3  10   9       64.99       50.88      6.46 o 
  -4  11   9       10.27       23.30     12.51 o 
  -3  11   9       36.48       30.86     13.55 o 
  -2  11   9        1.39        3.23      2.38 o 
  -1  11   9       45.22       45.66      6.21 o 
   0  11   9       30.41       37.51      4.56 o 
   1  11   9       11.68        6.69      3.23 o 
   2  11   9        0.00       -0.74      3.35 o 
   3  11   9        2.07        4.18      4.17 o 
  -3  12   9        1.63        7.62      5.16 o 
  -2  12   9      142.10      132.84     10.82 o 
  -1  12   9       74.81       70.53      9.53 o 
   0  12   9       69.43       77.33      7.54 o 
   1  12   9        0.40        7.61      3.64 o 
   2  12   9        4.33        1.78      3.49 o 
   3  12   9       45.75       42.71      7.81 o 
  -3  13   9       58.07       65.21     15.29 o 
  -2  13   9        1.82        6.67      3.56 o 
  -1  13   9       64.94       48.84      7.04 o 
   0  13   9      289.17      294.14     14.39 o 
   1  13   9       42.68       31.45      6.55 o 
   2  13   9        1.99       -0.19      3.50 o 
  -3  14   9       49.83      103.53     13.19 o 
  -2  14   9       31.02       38.31      7.72 o 
  -1  14   9       48.15       36.39      5.25 o 
   0  14   9       68.31       78.19     10.64 o 
   1  14   9        0.01        1.32      4.09 o 
   2  14   9       67.88       73.95     10.35 o 
  -2  15   9       69.11       64.26     18.35 o 
  -1  15   9       14.21        5.34      3.67 o 
   0  15   9        7.71        2.46      3.52 o 
   1  15   9        2.79       -4.08      4.08 o 
   2  15   9        1.12        2.81      4.98 o 
  -2  16   9       17.75       14.36      5.38 o 
  -1  16   9        0.36       -0.65      4.10 o 
   0  16   9        6.10        5.54      4.00 o 
   1  16   9        2.53       -1.53      4.06 o 
  -1  17   9       16.34       13.75      5.51 o 
   0  17   9       80.61       84.05     10.51 o 
  -4   0  10      196.32      191.71     19.82 o 
  -3   0  10      596.43      711.82     30.96 o 
  -2   0  10        7.24       13.68      7.63 o 
  -1   0  10       56.76       56.07      6.64 o 
   0   0  10      185.94      245.67     11.84 o 
   1   0  10     1824.63     1772.73     29.22 o 
   2   0  10        0.60       -2.34      2.51 o 
   3   0  10        9.49       51.85     11.25 o 
   4   0  10      746.00      817.51     75.25 o 
  -4   1  10       87.61       75.05     12.09 o 
  -3   1  10        0.31       11.65      3.34 o 
  -2   1  10      189.50      173.51      9.07 o 
  -1   1  10      304.87      283.74     10.45 o 
   0   1  10       20.60       29.66      3.07 o 
   1   1  10       54.25       47.78      2.97 o 
   2   1  10       94.79       82.40      7.60 o 
   3   1  10        0.39       11.25      4.51 o 
   4   1  10        1.15        3.39      3.78 o 
  -4   2  10       69.99       95.57     10.03 o 
  -3   2  10       19.30       16.99      4.00 o 
  -2   2  10        1.32       -0.16      1.82 o 
  -1   2  10      117.43      152.37      8.91 o 
   0   2  10        0.74        1.81      1.84 o 
   1   2  10       19.07       15.57      2.18 o 
   2   2  10       35.03       24.71      3.73 o 
   3   2  10        1.29       12.51      3.52 o 
   4   2  10        3.86        0.11      3.59 o 
  -4   3  10        9.76        3.18      3.65 o 
  -3   3  10       14.00       13.75      3.94 o 
  -2   3  10       82.13       71.69      5.00 o 
  -1   3  10       65.70       54.57      5.69 o 
   0   3  10        0.60       -0.69      1.78 o 
   1   3  10       16.09       12.68      2.78 o 
   2   3  10        1.77        6.84      5.14 o 
   3   3  10        1.31       14.32      4.11 o 
   4   3  10        4.48        1.39      6.17 o 
  -4   4  10        5.29        3.75      3.80 o 
  -3   4  10       20.06       21.92      4.27 o 
  -2   4  10      168.76      183.38      7.77 o 
  -1   4  10      317.64      344.70     13.18 o 
   0   4  10        0.84        0.50      1.90 o 
   1   4  10      218.00      235.12     11.04 o 
   2   4  10        0.62        4.97      2.63 o 
   3   4  10       14.53       17.80      4.14 o 
  -4   5  10       13.36       12.35      4.07 o 
  -3   5  10      113.85      121.47      8.36 o 
  -2   5  10        0.01        1.06      1.79 o 
  -1   5  10      216.44      186.75     10.83 o 
   0   5  10        1.41        0.70      1.91 o 
   1   5  10        0.23        0.49      2.56 o 
   2   5  10        0.18        1.30      2.52 o 
   3   5  10      138.21      126.53      9.04 o 
  -4   6  10        2.97        6.72      4.34 o 
  -3   6  10        8.21        8.54      2.45 o 
  -2   6  10       39.17       30.33      3.75 o 
  -1   6  10      812.83      848.91     21.38 o 
   0   6  10      286.17      309.30     14.57 o 
   1   6  10      409.57      394.84     29.63 o 
   2   6  10       26.86       24.53      4.05 o 
   3   6  10      126.01      104.01      9.12 o 
  -4   7  10       30.33       32.41      5.74 o 
  -3   7  10       94.49      101.98      9.77 o 
  -2   7  10      356.18      377.21     12.66 o 
  -1   7  10     4070.97     4067.04     60.83 o 
   0   7  10      229.25      264.39     15.13 o 
   1   7  10       91.71       93.81     12.81 o 
   2   7  10      147.83      143.88     13.29 o 
   3   7  10       15.54       26.95      5.00 o 
  -4   8  10        3.79       -3.96      5.98 o 
  -3   8  10       23.86       28.86      4.74 o 
  -2   8  10        5.57        8.04      2.29 o 
  -1   8  10       58.60       54.33      6.42 o 
   0   8  10      201.17      249.47     15.53 o 
   1   8  10       14.12       21.43     12.51 o 
   2   8  10       30.95       27.77      5.59 o 
   3   8  10       46.28       35.48      4.95 o 
  -4   9  10      108.03      115.27     27.54 o 
  -3   9  10       88.90       92.84      9.25 o 
  -2   9  10       52.86       41.60      4.33 o 
  -1   9  10        1.16        2.97      2.82 o 
   0   9  10       82.30       79.15     11.51 o 
   1   9  10       50.18       48.74      6.57 o 
   2   9  10        0.57       -1.84      3.14 o 
   3   9  10       44.62       49.25      6.22 o 
  -3  10  10        0.20        0.20      4.51 o 
  -2  10  10       64.99       56.86      5.84 o 
  -1  10  10      200.91      189.81     15.32 o 
   0  10  10        4.73        3.83      2.66 o 
   1  10  10       29.59       24.13      5.57 o 
   2  10  10       13.71        9.76      4.19 o 
   3  10  10        9.20        9.20      4.64 o 
  -3  11  10      100.31       93.85     14.27 o 
  -2  11  10       30.64       37.06      6.14 o 
  -1  11  10       55.37       57.49      9.79 o 
   0  11  10        4.88        7.76      6.05 o 
   1  11  10       61.41       47.49      7.25 o 
   2  11  10       35.06       35.01      6.72 o 
  -3  12  10        0.02       17.16      6.44 o 
  -2  12  10        0.13        7.21      3.78 o 
  -1  12  10        3.87        1.29      3.39 o 
   0  12  10      107.58      139.65     12.35 o 
   1  12  10        5.15        5.00      4.87 o 
   2  12  10       11.75       10.21      5.48 o 
  -3  13  10       13.36       14.12      6.33 o 
  -2  13  10        1.00       -0.98      3.41 o 
  -1  13  10       65.77       62.24      7.62 o 
   0  13  10        6.94        4.54      4.52 o 
   1  13  10       86.77       71.53      9.75 o 
   2  13  10       15.29        8.43      5.59 o 
  -2  14  10       34.34       37.34      6.90 o 
  -1  14  10        2.62       10.07      4.99 o 
   0  14  10      140.26      153.43     16.59 o 
   1  14  10      308.74      303.10     22.86 o 
   2  14  10       15.90       11.97      8.09 o 
  -2  15  10       21.95       16.78      9.57 o 
  -1  15  10        5.06       10.64      4.55 o 
   0  15  10       30.59       37.57      6.66 o 
   1  15  10        1.71        1.05      9.33 o 
  -1  16  10        0.42       -0.34      3.97 o 
   0  16  10        7.22       12.82      5.15 o 
  -4   1  11       43.35       51.81      7.26 o 
  -3   1  11       52.45       55.03      6.95 o 
  -2   1  11        0.12       -0.46      2.21 o 
  -1   1  11        5.43        7.28      2.25 o 
   0   1  11       94.71       95.43      5.87 o 
   1   1  11      109.16      120.21      6.75 o 
   2   1  11        1.41        3.43      4.64 o 
   3   1  11        9.61       17.75      5.50 o 
  -4   2  11       60.99       56.97     11.45 o 
  -3   2  11       15.67        6.86      3.46 o 
  -2   2  11      223.48      190.05      9.39 o 
  -1   2  11        8.74        1.39      2.13 o 
   0   2  11       56.46       54.96      4.79 o 
   1   2  11      246.92      241.02      8.78 o 
   2   2  11       13.53       14.84      4.47 o 
   3   2  11        4.98        1.96      4.54 o 
  -4   3  11        5.84        9.03      4.06 o 
  -3   3  11        3.69        9.37      3.37 o 
  -2   3  11      101.85       85.06      5.80 o 
  -1   3  11       12.10        8.13      4.48 o 
   0   3  11      164.93      189.90     10.44 o 
   1   3  11       11.39        7.18      2.64 o 
   2   3  11        1.02       -1.54      2.50 o 
   3   3  11        0.93       -2.12      3.63 o 
  -4   4  11       27.53       37.71      6.68 o 
  -3   4  11       76.67       96.90      8.21 o 
  -2   4  11       42.45       45.40      6.01 o 
  -1   4  11       80.51       74.60      8.24 o 
   0   4  11      313.93      361.98     20.02 o 
   1   4  11        5.28        3.21      2.26 o 
   2   4  11       31.07       30.08      4.55 o 
   3   4  11       13.29       23.62      4.81 o 
  -4   5  11        0.07       -3.22      4.03 o 
  -3   5  11       80.51       79.26      6.86 o 
  -2   5  11       24.82       19.62      3.11 o 
  -1   5  11       84.77       68.27      7.76 o 
   0   5  11       56.95       39.14      5.15 o 
   1   5  11      185.66      170.16     10.31 o 
   2   5  11       12.63        8.67      3.97 o 
   3   5  11        3.41        3.71      3.53 o 
  -4   6  11       14.52       16.38      4.65 o 
  -3   6  11       60.44       47.42      6.46 o 
  -2   6  11      148.15      147.20      8.43 o 
  -1   6  11      745.69      784.97     49.59 o 
   0   6  11        0.54        1.61      2.93 o 
   1   6  11        8.06        8.02      4.24 o 
   2   6  11        1.14        1.23      2.96 o 
   3   6  11        4.93       17.94      4.14 o 
  -4   7  11        0.06        1.32      4.15 o 
  -3   7  11       23.92       27.18      6.01 o 
  -2   7  11       44.79       41.63      5.24 o 
  -1   7  11      132.91      128.16     10.88 o 
   0   7  11        8.46        8.13      3.44 o 
   1   7  11       70.06       66.53      7.26 o 
   2   7  11        4.67        3.78      3.14 o 
   3   7  11       12.44       13.31      4.32 o 
  -4   8  11       25.52        2.88     11.00 o 
  -3   8  11       27.95       56.90      7.67 o 
  -2   8  11       84.16       78.42     10.12 o 
  -1   8  11      170.86      195.90     13.69 o 
   0   8  11      551.59      660.39     22.33 o 
   1   8  11       10.39       12.03      4.81 o 
   2   8  11       72.94       55.90      6.16 o 
   3   8  11        2.73       11.40      4.46 o 
  -3   9  11        0.57        2.98      4.63 o 
  -2   9  11       72.99       63.30      6.39 o 
  -1   9  11       99.06       82.60     10.11 o 
   0   9  11      163.49      220.08     15.09 o 
   1   9  11        8.54        4.60      3.58 o 
   2   9  11        0.77       -0.60      3.09 o 
   3   9  11        6.46        3.31     12.44 o 
  -3  10  11        0.09        4.81      5.33 o 
  -2  10  11       24.78       23.07      5.78 o 
  -1  10  11       13.02       19.75      4.63 o 
   0  10  11      215.77      258.43     16.54 o 
   1  10  11       10.69        9.09      3.48 o 
   2  10  11       20.09       17.74      5.36 o 
  -3  11  11       50.03       36.01      8.42 o 
  -2  11  11       22.15       28.75      5.32 o 
  -1  11  11        4.39        3.94      3.42 o 
   0  11  11       22.48       36.70      6.27 o 
   1  11  11        7.07        2.69      3.62 o 
   2  11  11        0.94       -1.91      3.69 o 
  -3  12  11        0.40       13.88      6.33 o 
  -2  12  11       32.27       25.50      5.76 o 
  -1  12  11      115.79      118.54     11.47 o 
   0  12  11       98.94      116.64     11.41 o 
   1  12  11       65.08       61.35      8.53 o 
   2  12  11        2.15        0.85      4.83 o 
  -2  13  11       60.65       67.78     13.89 o 
  -1  13  11        0.76        6.97      3.79 o 
   0  13  11      127.00      137.32     15.39 o 
   1  13  11      116.80      111.06     17.28 o 
  -2  14  11       51.38       34.10      6.99 o 
  -1  14  11       23.48       35.01      6.55 o 
   0  14  11       13.79       15.09      4.74 o 
   1  14  11       85.21       78.98     14.74 o 
  -1  15  11        6.69        7.01      4.23 o 
   0  15  11       37.05       61.90     10.37 o 
  -4   0  12        0.87        1.11      9.78 o 
  -3   0  12      270.42      266.29     21.17 o 
  -2   0  12      576.70      444.89     27.55 o 
  -1   0  12        4.38        2.60      2.94 o 
   0   0  12      104.59      137.61     10.68 o 
   1   0  12      396.01      403.96     20.52 o 
   2   0  12      914.28      947.80     42.60 o 
   3   0  12        1.31       -1.97      6.10 o 
  -4   1  12       15.79       10.04      5.65 o 
  -3   1  12       47.38       37.67      6.23 o 
  -2   1  12       34.30       23.47      3.93 o 
  -1   1  12       81.67       75.87      6.84 o 
   0   1  12      198.18      251.37     10.46 o 
   1   1  12        0.09        0.12      1.94 o 
   2   1  12       60.02       42.61      7.99 o 
   3   1  12        6.08       12.33      5.66 o 
  -4   2  12        1.28       -1.16      4.00 o 
  -3   2  12       63.76       50.82      6.36 o 
  -2   2  12       39.32       28.90      4.67 o 
  -1   2  12        8.23       11.11      2.96 o 
   0   2  12       70.49       76.65      6.72 o 
   1   2  12       13.17       19.80      3.55 o 
   2   2  12        9.02        7.49      3.95 o 
   3   2  12        8.55        9.55      5.15 o 
  -4   3  12        1.92        5.70      3.87 o 
  -3   3  12       66.04       64.70      7.36 o 
  -2   3  12       32.65       21.06      3.53 o 
  -1   3  12      108.87      107.53     10.27 o 
   0   3  12       96.35      112.73      8.33 o 
   1   3  12        6.49        5.04      2.68 o 
   2   3  12        0.30       -1.26      3.23 o 
   3   3  12       11.32       12.86      4.98 o 
  -4   4  12        4.57        3.72      4.43 o 
  -3   4  12       15.61       14.80      4.08 o 
  -2   4  12        1.17       -0.27      2.24 o 
  -1   4  12       63.60       50.13      8.51 o 
   0   4  12      129.66      175.53     11.54 o 
   1   4  12        0.16        0.05      2.56 o 
   2   4  12       41.65       49.65      6.15 o 
   3   4  12        1.16        3.24      4.29 o 
  -4   5  12       52.07       69.88      9.30 o 
  -3   5  12       14.66       27.51      4.56 o 
  -2   5  12       81.45       72.81      7.20 o 
  -1   5  12        0.54        0.34      3.39 o 
   0   5  12      154.10      184.27     11.97 o 
   1   5  12        0.16       -2.09      2.50 o 
   2   5  12        0.13       -0.83      3.14 o 
   3   5  12        8.20        9.88      4.63 o 
  -3   6  12        5.49       22.39      4.93 o 
  -2   6  12       50.43       55.04      6.78 o 
  -1   6  12       43.70       31.90      6.52 o 
   0   6  12      811.65      966.26     27.99 o 
   1   6  12      159.92      138.80     10.34 o 
   2   6  12      130.87      125.17     10.97 o 
   3   6  12        3.51       19.37      5.12 o 
  -3   7  12       77.11       91.56     13.84 o 
  -2   7  12       20.24       17.87      4.95 o 
  -1   7  12      396.34      386.21     18.92 o 
   0   7  12     1679.09     1985.52     44.09 o 
   1   7  12       49.36       44.53      6.05 o 
   2   7  12      114.59       95.37     10.55 o 
  -3   8  12        0.07       14.81      5.81 o 
  -2   8  12        7.27        9.47      3.14 o 
  -1   8  12       15.97       12.68      4.05 o 
   0   8  12       91.74      105.44     10.63 o 
   1   8  12      178.10      175.22     13.77 o 
   2   8  12        2.11       -2.14      3.71 o 
  -3   9  12       96.78      104.25     12.59 o 
  -2   9  12       23.31       15.68      3.58 o 
  -1   9  12       40.82       37.72      6.12 o 
   0   9  12       13.68       10.41      4.26 o 
   1   9  12       45.08       34.07      6.19 o 
   2   9  12       32.34       37.38      7.50 o 
  -3  10  12        0.05        0.73      5.51 o 
  -2  10  12        5.68        3.50      4.59 o 
  -1  10  12        9.71        9.76      3.98 o 
   0  10  12      105.09      115.68     11.11 o 
   1  10  12        0.01        0.20      4.53 o 
   2  10  12        1.15        2.13      4.82 o 
  -2  11  12      110.93      132.25     12.56 o 
  -1  11  12       56.22       60.76      8.07 o 
   0  11  12       56.83       65.40      8.72 o 
   1  11  12        7.53        7.11      6.66 o 
   2  11  12       28.96       17.64      7.42 o 
  -2  12  12        3.87       12.33      4.98 o 
  -1  12  12        0.02        9.09      4.19 o 
   0  12  12        1.50        2.44      4.00 o 
   1  12  12       57.37       54.13     16.24 o 
  -2  13  12       43.76       47.42      9.06 o 
  -1  13  12        0.02       -3.64      3.64 o 
   0  13  12       64.84       84.80     10.14 o 
   1  13  12        2.65        4.98      5.10 o 
  -1  14  12       44.25       40.73      6.81 o 
   0  14  12        3.04        0.13      4.40 o 
  -3   1  13       53.73       65.05      7.62 o 
  -2   1  13       68.94       48.04      6.76 o 
  -1   1  13       34.90       21.44      5.09 o 
   0   1  13       11.96        9.44      2.91 o 
   1   1  13       97.27       74.15      7.43 o 
   2   1  13       75.61       76.36     14.85 o 
  -3   2  13       20.40       14.78      4.59 o 
  -2   2  13        3.17        2.44      3.15 o 
  -1   2  13      185.59      175.08     13.41 o 
   0   2  13       22.06       20.01      3.73 o 
   1   2  13       15.50       10.90      3.25 o 
   2   2  13      162.24      144.77     13.66 o 
  -3   3  13        0.04        1.85      3.39 o 
  -2   3  13       28.98       24.02      6.02 o 
  -1   3  13      122.33      111.71     10.92 o 
   0   3  13        3.17        5.60      2.56 o 
   1   3  13       57.85       63.41      6.17 o 
   2   3  13        0.52       -1.54      4.07 o 
  -3   4  13       68.98       75.75      8.98 o 
  -2   4  13       68.19       63.09      6.53 o 
  -1   4  13       39.55       32.36      8.20 o 
   0   4  13       58.65       71.10      7.46 o 
   1   4  13      168.89      165.44     10.47 o 
   2   4  13        0.08       -2.84      3.42 o 
  -3   5  13        0.04       -2.25      3.46 o 
  -2   5  13        0.33       -0.51      3.39 o 
  -1   5  13       61.38       69.20     11.92 o 
   0   5  13       28.37       19.50      4.53 o 
   1   5  13        1.08       -0.12      3.26 o 
   2   5  13       46.71       50.42      9.47 o 
  -3   6  13       29.63       29.25      5.66 o 
  -2   6  13       38.16       39.79      5.93 o 
  -1   6  13      114.57      101.98     10.41 o 
   0   6  13      276.59      330.72     18.84 o 
   1   6  13        0.06        1.75      5.47 o 
   2   6  13        0.00        3.97      4.02 o 
  -3   7  13        0.71       -1.84      4.74 o 
  -2   7  13        9.16       20.48      4.36 o 
  -1   7  13       13.79       11.19      4.00 o 
   0   7  13       92.94      110.07     13.69 o 
   1   7  13        2.13        4.06      3.48 o 
   2   7  13       32.52       19.32      4.30 o 
  -3   8  13       59.76       57.48      9.31 o 
  -2   8  13       20.41       15.61      4.27 o 
  -1   8  13       14.94       11.93      4.34 o 
   0   8  13       69.80       78.28      8.98 o 
   1   8  13      329.12      339.13     19.68 o 
   2   8  13        1.47        7.13      5.50 o 
  -2   9  13       11.83       14.39      3.79 o 
  -1   9  13       26.27       15.61      4.81 o 
   0   9  13       68.53       58.45      8.14 o 
   1   9  13       23.19       11.14      4.88 o 
  -2  10  13        0.00       -4.19      4.19 o 
  -1  10  13       26.98       39.38      6.15 o 
   0  10  13        0.08       -3.42      3.42 o 
   1  10  13      144.28      137.62     12.65 o 
  -2  11  13      110.99      122.23     12.58 o 
  -1  11  13       34.08       18.00      7.00 o 
   0  11  13        2.73        2.76      3.80 o 
   1  11  13        2.56       10.11      4.91 o 
  -1  12  13       59.80       52.23      7.88 o 
   0  12  13      102.64      140.08     17.77 o 
  -3   0  14        0.33        3.35      5.61 o 
  -1   0  14      218.05      178.43     16.22 o 
   0   0  14       14.00       15.71      5.71 o 
   1   0  14      119.21      128.39     19.88 o 
   2   0  14      276.92      319.10     30.46 o 
  -3   1  14       43.00       39.77      6.80 o 
  -2   1  14       25.53       20.06     14.02 o 
  -1   1  14      107.67       91.79      9.92 o 
   0   1  14       58.92       53.29      5.20 o 
   1   1  14       79.28       78.57     10.19 o 
   2   1  14       11.97        9.86      6.41 o 
  -3   2  14        0.40       -2.14      3.98 o 
  -2   2  14       19.44       27.75      8.31 o 
  -1   2  14       79.75       79.43     10.60 o 
   0   2  14       21.37       22.75      4.92 o 
   1   2  14       32.66       23.82      4.77 o 
   2   2  14        7.02        1.57      4.73 o 
  -3   3  14       26.94       22.69      7.79 o 
  -2   3  14       70.43       58.41     12.00 o 
  -1   3  14       53.31       31.85      6.08 o 
   0   3  14       30.77       26.18      4.47 o 
   1   3  14       56.13       39.12      8.31 o 
   2   3  14       25.08       31.09      7.28 o 
  -3   4  14       21.46       22.62      5.88 o 
  -2   4  14       43.43       43.80      6.88 o 
  -1   4  14        1.61       -2.14      6.14 o 
   0   4  14       35.55       36.94      5.68 o 
   1   4  14       18.99       11.62      6.17 o 
   2   4  14        5.31        3.32      4.71 o 
  -3   5  14       34.70       40.65      7.14 o 
  -2   5  14       13.87       10.78      5.45 o 
  -1   5  14       32.98       25.40      5.29 o 
   0   5  14        5.70        2.06      3.43 o 
   1   5  14       91.07       98.34     10.05 o 
   2   5  14        2.47        5.08      7.18 o 
  -3   6  14      130.19      138.06     23.08 o 
  -2   6  14       20.12       15.60      4.76 o 
  -1   6  14       32.55       28.72      6.53 o 
   0   6  14       15.52       11.53      4.35 o 
   1   6  14      497.69      516.71     25.16 o 
  -2   7  14       62.32       61.12      7.29 o 
  -1   7  14        4.07       -0.06      3.37 o 
   0   7  14      452.41      601.69     27.69 o 
   1   7  14      578.40      637.62     24.00 o 
  -2   8  14        5.70        5.95      3.64 o 
  -1   8  14        5.71       -0.48      3.55 o 
   0   8  14       11.39        9.65      4.26 o 
   1   8  14       84.97       75.61      8.68 o 
  -2   9  14       80.35       89.64     17.45 o 
  -1   9  14        0.01       -2.46      3.53 o 
   0   9  14       33.39       31.21      6.39 o 
   1   9  14       23.61       21.15      5.70 o 
  -1  10  14        0.01        2.45      4.03 o 
   0  10  14        0.34       -1.09      4.50 o 
  -1   1  15       33.35       22.36      4.31 o 
   0   1  15       75.22       80.99     10.33 o 
   1   1  15        0.74        5.92      4.77 o 
  -2   2  15        2.11       -2.50      5.72 o 
  -1   2  15        4.45        0.67      3.69 o 
   0   2  15       44.24       49.44      5.95 o 
   1   2  15       24.05       17.53      5.65 o 
  -2   3  15        0.84        3.14      4.63 o 
  -1   3  15       32.68       32.23      5.90 o 
   0   3  15       96.16      106.28      8.62 o 
   1   3  15        4.18        7.29      4.95 o 
  -2   4  15       74.50       87.54     12.83 o 
  -1   4  15       20.08        9.46      6.89 o 
   0   4  15        6.88        4.31      3.40 o 
   1   4  15       41.65       44.95     10.67 o 
  -2   5  15       17.44        8.14      4.42 o 
  -1   5  15        4.23       16.01      4.29 o 
   0   5  15       81.87       79.44      8.92 o 
   1   5  15       24.74       16.22      7.61 o 
  -2   6  15       27.15       19.25      5.66 o 
  -1   6  15        3.28        5.15      4.14 o 
   0   6  15       89.74       92.17     12.13 o 
   1   6  15       85.55       87.03     15.71 o 
  -1   7  15        4.85        6.44      5.06 o 
   0   7  15        0.32       -0.99      3.79 o 
  -1   8  15        0.15        1.84      4.00 o 
   0   8  15        7.03        3.57      4.41 o 
  -1   0  16       39.44       32.07     11.25 o 
   0   0  16       16.90        8.86      7.76 o 
  -1   1  16       25.37       40.40      9.54 o 
   0   1  16       93.78      113.63     19.92 o 
  -1   2  16        0.72       -3.14      4.13 o 
   0   2  16       81.83      105.38     11.78 o 
  -1   3  16       14.89       15.96      4.67 o 
   0   3  16       21.68       24.90      5.76 o 
  -1   4  16       30.15       36.82      9.35 o 
   0   4  16        1.41        5.87      4.46 o 
  -1   5  16        9.57       24.88     11.29 o 
                                                 
